# Supplementary material for: (E)-1-[2-Hy­droxy-4,6-bis­(meth­oxy­meth­oxy)phen­yl]-3-[3-meth­oxy-4-(meth­oxy­meth­oxy)phen­yl]prop-2-en-1-one
Source: Acta Crystallogr Sect E Struct Rep Online. 2011 Oct 12;67(Pt 11):o2931. doi: 10.1107/S1600536811041213 (PMC3247344; doi:10.1107/S1600536811041213)
Supplement: Supplementary file 1 [file e-67-o2931-sup1.cif]

##############################################################################
#                                                                            #
# This CIF contains the data in a paper accepted for publication in          #
# Acta Crystallographica Section E. It conforms to the requirements of       #
# Notes for Authors for Acta Crystallographica Section E, and has been       #
# peer reviewed under the auspices of the IUCr Commission on Journals.       #
#                                                                            #
# Full details of the Crystallographic Information File format               #
# are given in the paper "The Crystallographic Information File (CIF):       #
# a New Standard Archive File for Crystallography" by S. R. Hall, F. H.      #
# Allen and I. D. Brown [Acta Cryst. (1991), A47, 655-685].                  #
#                                                                            #
# The current version of the core CIF dictionary is obtainable from          #
# ftp://ftp.iucr.org/pub/cif_core.dic.                                       #
#                                                                            #
# Software is freely available for graphical display of the structure(s)     #
# in this CIF. For information consult the CIF software page                 #
# http://www.iucr.org/resources/cif/software.                                #
#                                                                            #
# This file may be used for bona fide research purposes within the           #
# scientific community so long as proper attribution is given to the journal # 
# article from which it was obtained.                                        #
#                                                                            #
##############################################################################
data_I
_audit_creation_method     SHELXL-97
_chemical_name_systematic
;
(<i>E</i>)-1-[2-Hydroxy-4,6-bis(methoxymethoxy)phenyl]-3-
[3-methoxy-4-(methoxymethoxy)phenyl]prop-2-en-1-one
;
_chemical_name_common     ?
_chemical_formula_moiety     'C22 H26 O9'
_chemical_formula_sum     'C22 H26 O9'
_chemical_formula_iupac     'C22 H26 O9'
_chemical_formula_weight     434.43
_chemical_melting_point     ?
_symmetry_cell_setting     monoclinic
_symmetry_space_group_name_H-M     'P 21'
_symmetry_space_group_name_Hall     'P 2yb'
loop_
    _symmetry_equiv_pos_as_xyz
    'x, y, z'
    '-x, y+1/2, -z'
_cell_length_a     12.008(3)
_cell_length_b     13.016(4)
_cell_length_c     13.663(4)
_cell_angle_alpha     90.00
_cell_angle_beta     97.154(4)
_cell_angle_gamma     90.00
_cell_volume     2119.0(10)
_cell_formula_units_Z     4
_cell_measurement_reflns_used     7434
_cell_measurement_theta_min     1.7
_cell_measurement_theta_max     27.9
_cell_measurement_temperature     113(2)
_exptl_crystal_description     Block
_exptl_crystal_colour     Orange
_exptl_crystal_size_max     0.24
_exptl_crystal_size_mid     0.22
_exptl_crystal_size_min     0.18
_exptl_crystal_density_diffrn     1.362
_exptl_crystal_density_meas     ?
_exptl_crystal_density_method     'not measured'
_exptl_crystal_F_000     920
_exptl_absorpt_coefficient_mu     0.106
_exptl_absorpt_correction_type     multi-scan
_exptl_absorpt_process_details     '(Crystalclear; Rigaku/MSC, 2009)'
_exptl_absorpt_correction_T_min     0.9750
_exptl_absorpt_correction_T_max     0.9812
_exptl_special_details
;
;
_diffrn_ambient_temperature     113(2)
_diffrn_radiation_type     MoK\a
_diffrn_radiation_wavelength     0.71073
_diffrn_radiation_source     'rotating anode'
_diffrn_radiation_monochromator     multilayer
_diffrn_measurement_device_type     'Rigaku Saturn CCD area-detector'
_diffrn_measurement_method     '\w and \f'
_diffrn_detector_area_resol_mean     14.63
_diffrn_reflns_number     22288
_diffrn_reflns_av_R_equivalents     0.0451
_diffrn_reflns_av_sigmaI/netI     0.0461
_diffrn_reflns_theta_min     1.71
_diffrn_reflns_theta_max     27.86
_diffrn_reflns_theta_full     27.86
_diffrn_measured_fraction_theta_max     0.998
_diffrn_measured_fraction_theta_full     0.998
_diffrn_reflns_limit_h_min     -14
_diffrn_reflns_limit_h_max     15
_diffrn_reflns_limit_k_min     -17
_diffrn_reflns_limit_k_max     17
_diffrn_reflns_limit_l_min     -17
_diffrn_reflns_limit_l_max     17
_diffrn_standards_number     0
_diffrn_standards_interval_count     0
_diffrn_standards_interval_time     0
_diffrn_standards_decay_%     0
_refine_special_details
;
Refinement of <i>F</i>^2^ against ALL reflections. The weighted <i>R</i>-factor
<i>wR</i> and goodness of fit <i>S</i> are based on <i>F</i>^2^, conventional
<i>R</i>-factors <i>R</i> are based on <i>F</i>, with <i>F</i> set to zero for
negative <i>F</i>^2^. The threshold expression of <i>F</i>^2^ >
\s(<i>F</i>^2^) is used only for calculating <i>R</i>-factors(gt) <i>etc</i>.
and is not relevant to the choice of reflections for refinement.
<i>R</i>-factors based on <i>F</i>^2^ are statistically about twice as large
as those based on <i>F</i>, and <i>R</i>- factors based on ALL data will be
even larger.
;
_reflns_number_total     5259
_reflns_number_gt     4715
_reflns_threshold_expression     I>2\s(I)
_refine_ls_structure_factor_coef     Fsqd
_refine_ls_matrix_type     full
_refine_ls_R_factor_all     0.0443
_refine_ls_R_factor_gt     0.0384
_refine_ls_wR_factor_gt     0.0734
_refine_ls_wR_factor_ref     0.0756
_refine_ls_goodness_of_fit_ref     1.031
_refine_ls_restrained_S_all     1.031
_refine_ls_number_reflns     5259
_refine_ls_number_parameters     569
_refine_ls_number_restraints     1
_refine_ls_hydrogen_treatment     constr
_refine_ls_weighting_scheme     calc
_refine_ls_weighting_details
                 'calc w=1/[\s^2^(Fo^2^)+(0.0347P)^2^] where P=(Fo^2^+2Fc^2^)/3'
_atom_sites_solution_hydrogens     geom
_atom_sites_solution_primary     direct
_atom_sites_solution_secondary     difmap
_refine_ls_shift/su_max     0.001
_refine_ls_shift/su_mean     0.000
_refine_diff_density_max     0.213
_refine_diff_density_min     -0.179
_refine_ls_extinction_method     none
_refine_ls_extinction_coef     ?
loop_
    _atom_type_symbol
    _atom_type_description
    _atom_type_scat_dispersion_real
    _atom_type_scat_dispersion_imag
    _atom_type_scat_source
    'C' 'C' 0.0033 0.0000
                         'International Tables Vol C Tables 4.2.6.8 and 6.1.1.4'
    'H' 'H' 0.0000 0.0000
                         'International Tables Vol C Tables 4.2.6.8 and 6.1.1.4'
    'O' 'O' 0.0106 0.0000
                         'International Tables Vol C Tables 4.2.6.8 and 6.1.1.4'
_computing_data_collection
                              '<i>CrystalClear-SM Expert</i> (Rigaku/MSC, 2009)'
_computing_cell_refinement
                              '<i>CrystalClear-SM Expert</i> (Rigaku/MSC, 2009)'
_computing_data_reduction     '<i>CrystalClear-SM Expert</i> (Rigaku/MSC, 2009)'
_computing_structure_solution     'SHELXS97 (Sheldrick, 2008)'
_computing_structure_refinement     'SHELXL97 (Sheldrick, 2008)'
_computing_molecular_graphics     'SHELXTL (Sheldrick, 2008)'
_computing_publication_material     'SHELXTL (Sheldrick, 2008)'
loop_
    _atom_site_type_symbol
    _atom_site_label
    _atom_site_fract_x
    _atom_site_fract_y
    _atom_site_fract_z
    _atom_site_U_iso_or_equiv
    _atom_site_adp_type
    _atom_site_calc_flag
    _atom_site_refinement_flags
    _atom_site_occupancy
    _atom_site_symmetry_multiplicity
    _atom_site_disorder_assembly
    _atom_site_disorder_group
    O O1 0.22434(13) 0.90191(12) 0.50952(12) 0.0273(4) Uani d . 1 1 . .
    O O2 0.14482(13) 0.95752(11) 0.35274(11) 0.0244(4) Uani d . 1 1 . .
    O O3 0.58068(13) 0.88250(11) 0.69967(11) 0.0249(4) Uani d . 1 1 . .
    O O4 0.46961(13) 0.78830(13) 0.79761(12) 0.0312(4) Uani d . 1 1 . .
    O O5 0.48367(14) 1.17704(12) 0.49837(12) 0.0302(4) Uani d . 1 1 . .
    H H5 0.5482 1.1951 0.5233 0.045 Uiso calc R 1 1 . .
    O O6 0.66802(13) 1.16766(12) 0.60636(11) 0.0267(4) Uani d . 1 1 . .
    O O7 0.91164(14) 0.91335(12) 1.08562(11) 0.0273(4) Uani d . 1 1 . .
    O O8 1.09693(14) 1.01811(12) 1.11830(11) 0.0257(4) Uani d . 1 1 . .
    O O9 1.19143(13) 1.17603(12) 1.14491(11) 0.0266(4) Uani d . 1 1 . .
    O O10 0.18533(13) 0.81450(12) 0.00995(11) 0.0265(4) Uani d . 1 1 . .
    O O11 0.15303(14) 0.77679(11) -0.15985(12) 0.0275(4) Uani d . 1 1 . .
    O O12 0.49745(13) 0.80118(12) 0.25640(11) 0.0273(4) Uani d . 1 1 . .
    O O13 0.44653(14) 0.97448(11) 0.26498(12) 0.0296(4) Uani d . 1 1 . .
    O O14 0.46845(14) 0.56582(13) -0.01679(12) 0.0329(4) Uani d . 1 1 . .
    H H14 0.5328 0.5489 0.0095 0.049 Uiso calc R 1 1 . .
    O O15 0.64358(14) 0.57331(13) 0.09948(12) 0.0360(4) Uani d . 1 1 . .
    O O16 0.89706(13) 0.82460(12) 0.57367(11) 0.0248(4) Uani d . 1 1 . .
    O O17 1.08189(13) 0.71974(11) 0.60496(11) 0.0233(4) Uani d . 1 1 . .
    O O18 1.18426(13) 0.56566(12) 0.63086(11) 0.0266(4) Uani d . 1 1 . .
    C C1 0.53421(18) 1.03548(16) 0.60884(15) 0.0195(5) Uani d . 1 1 . .
    C C2 0.45869(19) 1.08459(16) 0.53524(16) 0.0213(5) Uani d . 1 1 . .
    C C3 0.35580(19) 1.04253(17) 0.49855(16) 0.0222(5) Uani d . 1 1 . .
    H H3 0.3074 1.0772 0.4489 0.027 Uiso calc R 1 1 . .
    C C4 0.32511(19) 0.94969(17) 0.53531(16) 0.0225(5) Uani d . 1 1 . .
    C C5 0.39895(19) 0.89474(17) 0.60430(16) 0.0244(5) Uani d . 1 1 . .
    H H5A 0.3777 0.8297 0.6274 0.029 Uiso calc R 1 1 . .
    C C6 0.50153(18) 0.93550(17) 0.63790(16) 0.0218(5) Uani d . 1 1 . .
    C C7 0.13674(19) 0.95890(18) 0.45297(17) 0.0255(5) Uani d . 1 1 . .
    H H7A 0.0633 0.9298 0.4645 0.031 Uiso calc R 1 1 . .
    H H7B 0.1394 1.0310 0.4762 0.031 Uiso calc R 1 1 . .
    C C8 0.1145(2) 0.85967(17) 0.30924(18) 0.0297(6) Uani d . 1 1 . .
    H H8A 0.0405 0.8394 0.3259 0.045 Uiso calc R 1 1 . .
    H H8B 0.1703 0.8082 0.3347 0.045 Uiso calc R 1 1 . .
    H H8C 0.1120 0.8645 0.2374 0.045 Uiso calc R 1 1 . .
    C C9 0.5511(2) 0.78293(17) 0.73444(17) 0.0277(5) Uani d . 1 1 . .
    H H9A 0.5233 0.7394 0.6772 0.033 Uiso calc R 1 1 . .
    H H9B 0.6190 0.7498 0.7692 0.033 Uiso calc R 1 1 . .
    C C10 0.5096(2) 0.8409(2) 0.8875(2) 0.0481(8) Uani d . 1 1 . .
    H H10A 0.5307 0.9113 0.8724 0.072 Uiso calc R 1 1 . .
    H H10B 0.5751 0.8047 0.9210 0.072 Uiso calc R 1 1 . .
    H H10C 0.4501 0.8426 0.9306 0.072 Uiso calc R 1 1 . .
    C C11 0.63687(19) 1.08955(17) 0.64962(16) 0.0214(5) Uani d . 1 1 . .
    C C12 0.70300(18) 1.05763(16) 0.74328(16) 0.0211(5) Uani d . 1 1 . .
    H H12 0.6728 1.0086 0.7842 0.025 Uiso calc R 1 1 . .
    C C13 0.80475(18) 1.09697(16) 0.77090(16) 0.0207(5) Uani d . 1 1 . .
    H H13 0.8301 1.1467 0.7278 0.025 Uiso calc R 1 1 . .
    C C14 0.88206(18) 1.07296(17) 0.85929(16) 0.0203(5) Uani d . 1 1 . .
    C C15 0.85724(19) 0.99989(16) 0.92922(16) 0.0212(5) Uani d . 1 1 . .
    H H15 0.7888 0.9626 0.9184 0.025 Uiso calc R 1 1 . .
    C C16 0.9308(2) 0.98154(16) 1.01337(16) 0.0205(5) Uani d . 1 1 . .
    C C17 1.03260(19) 1.03632(16) 1.03000(16) 0.0211(5) Uani d . 1 1 . .
    C C18 1.05886(19) 1.10596(16) 0.95928(16) 0.0221(5) Uani d . 1 1 . .
    H H18 1.1287 1.1411 0.9683 0.027 Uiso calc R 1 1 . .
    C C19 0.98402(18) 1.12444(17) 0.87596(16) 0.0222(5) Uani d . 1 1 . .
    H H19 1.0026 1.1734 0.8290 0.027 Uiso calc R 1 1 . .
    C C20 0.8059(2) 0.86135(18) 1.07342(18) 0.0313(6) Uani d . 1 1 . .
    H H20A 0.7979 0.8226 1.0114 0.047 Uiso calc R 1 1 . .
    H H20B 0.7451 0.9118 1.0718 0.047 Uiso calc R 1 1 . .
    H H20C 0.8021 0.8140 1.1287 0.047 Uiso calc R 1 1 . .
    C C21 1.2022(2) 1.07013(18) 1.13626(17) 0.0269(5) Uani d . 1 1 . .
    H H21A 1.2443 1.0430 1.1977 0.032 Uiso calc R 1 1 . .
    H H21B 1.2466 1.0551 1.0815 0.032 Uiso calc R 1 1 . .
    C C22 1.1447(2) 1.20680(19) 1.23220(17) 0.0318(6) Uani d . 1 1 . .
    H H22A 1.1861 1.1735 1.2899 0.048 Uiso calc R 1 1 . .
    H H22B 1.0656 1.1863 1.2265 0.048 Uiso calc R 1 1 . .
    H H22C 1.1505 1.2816 1.2397 0.048 Uiso calc R 1 1 . .
    C C23 0.49240(19) 0.68245(17) 0.12260(16) 0.0224(5) Uani d . 1 1 . .
    C C24 0.42976(19) 0.64374(17) 0.03440(16) 0.0230(5) Uani d . 1 1 . .
    C C25 0.32671(19) 0.68403(17) -0.00400(16) 0.0236(5) Uani d . 1 1 . .
    H H25 0.2863 0.6555 -0.0619 0.028 Uiso calc R 1 1 . .
    C C26 0.28369(19) 0.76586(17) 0.04285(16) 0.0227(5) Uani d . 1 1 . .
    C C27 0.34081(18) 0.80713(17) 0.12906(16) 0.0228(5) Uani d . 1 1 . .
    H H27 0.3101 0.8640 0.1600 0.027 Uiso calc R 1 1 . .
    C C28 0.44134(18) 0.76566(16) 0.16925(16) 0.0215(5) Uani d . 1 1 . .
    C C29 0.11434(19) 0.76794(18) -0.06884(17) 0.0265(5) Uani d . 1 1 . .
    H H29A 0.1061 0.6941 -0.0537 0.032 Uiso calc R 1 1 . .
    H H29B 0.0390 0.7997 -0.0729 0.032 Uiso calc R 1 1 . .
    C C30 0.1521(2) 0.88016(18) -0.19537(19) 0.0395(7) Uani d . 1 1 . .
    H H30A 0.2100 0.9201 -0.1551 0.059 Uiso calc R 1 1 . .
    H H30B 0.0784 0.9109 -0.1912 0.059 Uiso calc R 1 1 . .
    H H30C 0.1674 0.8803 -0.2642 0.059 Uiso calc R 1 1 . .
    C C31 0.4462(2) 0.87896(17) 0.31042(17) 0.0269(5) Uani d . 1 1 . .
    H H31A 0.3678 0.8589 0.3164 0.032 Uiso calc R 1 1 . .
    H H31B 0.4871 0.8839 0.3778 0.032 Uiso calc R 1 1 . .
    C C32 0.5560(2) 1.0166(2) 0.2683(2) 0.0408(7) Uani d . 1 1 . .
    H H32A 0.6041 0.9689 0.2373 0.061 Uiso calc R 1 1 . .
    H H32B 0.5875 1.0279 0.3372 0.061 Uiso calc R 1 1 . .
    H H32C 0.5521 1.0822 0.2328 0.061 Uiso calc R 1 1 . .
    C C33 0.60378(19) 0.63850(17) 0.15390(16) 0.0235(5) Uani d . 1 1 . .
    C C34 0.67431(19) 0.66787(17) 0.24565(17) 0.0243(5) Uani d . 1 1 . .
    H H34 0.6443 0.7116 0.2915 0.029 Uiso calc R 1 1 . .
    C C35 0.77910(18) 0.63422(16) 0.26537(16) 0.0207(5) Uani d . 1 1 . .
    H H35 0.8046 0.5895 0.2180 0.025 Uiso calc R 1 1 . .
    C C36 0.85976(18) 0.65812(16) 0.35166(16) 0.0191(5) Uani d . 1 1 . .
    C C37 0.96138(18) 0.60702(16) 0.36697(16) 0.0210(5) Uani d . 1 1 . .
    H H37 0.9787 0.5577 0.3199 0.025 Uiso calc R 1 1 . .
    C C38 1.03903(18) 0.62596(17) 0.44958(16) 0.0206(5) Uani d . 1 1 . .
    H H38 1.1084 0.5900 0.4582 0.025 Uiso calc R 1 1 . .
    C C39 1.01467(18) 0.69756(16) 0.51928(16) 0.0192(5) Uani d . 1 1 . .
    C C40 0.91248(18) 0.75263(15) 0.50337(16) 0.0190(5) Uani d . 1 1 . .
    C C41 0.83640(19) 0.73288(16) 0.42099(16) 0.0204(5) Uani d . 1 1 . .
    H H41 0.7678 0.7700 0.4110 0.024 Uiso calc R 1 1 . .
    C C42 0.7928(2) 0.87817(18) 0.56172(17) 0.0300(6) Uani d . 1 1 . .
    H H42A 0.7310 0.8287 0.5595 0.045 Uiso calc R 1 1 . .
    H H42B 0.7859 0.9175 0.5001 0.045 Uiso calc R 1 1 . .
    H H42C 0.7898 0.9251 0.6174 0.045 Uiso calc R 1 1 . .
    C C43 1.18969(18) 0.67200(18) 0.61951(17) 0.0249(5) Uani d . 1 1 . .
    H H43A 1.2300 0.6875 0.5623 0.030 Uiso calc R 1 1 . .
    H H43B 1.2336 0.7018 0.6789 0.030 Uiso calc R 1 1 . .
    C C44 1.1416(2) 0.53416(19) 0.71952(18) 0.0299(6) Uani d . 1 1 . .
    H H44A 1.0617 0.5514 0.7151 0.045 Uiso calc R 1 1 . .
    H H44B 1.1827 0.5698 0.7761 0.045 Uiso calc R 1 1 . .
    H H44C 1.1513 0.4598 0.7280 0.045 Uiso calc R 1 1 . .
loop_
    _atom_site_aniso_label
    _atom_site_aniso_U_11
    _atom_site_aniso_U_22
    _atom_site_aniso_U_33
    _atom_site_aniso_U_12
    _atom_site_aniso_U_13
    _atom_site_aniso_U_23
    O1 0.0205(9) 0.0293(9) 0.0301(9) -0.0058(7) -0.0044(7) 0.0054(7)
    O2 0.0271(9) 0.0210(8) 0.0239(9) -0.0014(7) -0.0013(7) 0.0003(6)
    O3 0.0236(9) 0.0231(8) 0.0272(9) 0.0009(6) -0.0002(7) 0.0071(6)
    O4 0.0299(9) 0.0339(9) 0.0309(10) -0.0061(8) 0.0076(8) 0.0061(7)
    O5 0.0312(10) 0.0249(8) 0.0324(10) -0.0075(7) -0.0049(8) 0.0089(7)
    O6 0.0249(9) 0.0274(8) 0.0272(9) -0.0059(7) 0.0009(7) 0.0063(7)
    O7 0.0338(10) 0.0255(9) 0.0217(9) -0.0054(7) 0.0003(8) 0.0053(7)
    O8 0.0266(9) 0.0271(9) 0.0215(9) -0.0012(7) -0.0046(7) 0.0001(7)
    O9 0.0287(9) 0.0263(8) 0.0242(9) -0.0023(7) 0.0012(7) -0.0024(7)
    O10 0.0210(9) 0.0304(9) 0.0266(9) 0.0054(7) -0.0035(7) -0.0024(7)
    O11 0.0361(10) 0.0220(8) 0.0234(9) 0.0031(7) -0.0002(7) 0.0016(7)
    O12 0.0292(9) 0.0286(9) 0.0227(8) 0.0087(7) -0.0023(7) -0.0068(7)
    O13 0.0269(10) 0.0278(9) 0.0332(10) 0.0035(7) -0.0001(8) -0.0038(7)
    O14 0.0334(11) 0.0320(9) 0.0309(10) 0.0127(8) -0.0054(8) -0.0098(8)
    O15 0.0318(10) 0.0381(10) 0.0354(10) 0.0125(8) -0.0064(8) -0.0142(8)
    O16 0.0291(9) 0.0213(8) 0.0248(9) 0.0044(7) 0.0060(7) -0.0048(7)
    O17 0.0226(9) 0.0259(8) 0.0202(8) 0.0005(7) -0.0015(7) -0.0016(6)
    O18 0.0278(10) 0.0280(9) 0.0239(9) 0.0033(7) 0.0023(7) 0.0001(7)
    C1 0.0197(12) 0.0213(11) 0.0176(11) -0.0005(9) 0.0025(9) 0.0011(8)
    C2 0.0250(12) 0.0190(11) 0.0202(12) -0.0016(9) 0.0033(10) 0.0023(9)
    C3 0.0221(12) 0.0245(12) 0.0191(12) 0.0008(9) -0.0009(10) 0.0019(9)
    C4 0.0211(12) 0.0246(11) 0.0219(12) -0.0038(9) 0.0028(10) -0.0033(9)
    C5 0.0272(13) 0.0216(11) 0.0242(12) -0.0034(9) 0.0025(10) 0.0038(9)
    C6 0.0214(12) 0.0264(11) 0.0171(11) 0.0024(9) 0.0001(9) 0.0008(9)
    C7 0.0186(12) 0.0301(13) 0.0271(13) 0.0016(10) -0.0004(10) -0.0049(10)
    C8 0.0340(15) 0.0240(12) 0.0306(14) -0.0011(11) 0.0021(11) -0.0023(10)
    C9 0.0308(14) 0.0219(11) 0.0301(13) -0.0002(10) 0.0026(11) 0.0050(10)
    C10 0.060(2) 0.0535(18) 0.0340(16) -0.0199(15) 0.0169(14) -0.0058(13)
    C11 0.0211(12) 0.0224(11) 0.0212(12) -0.0003(9) 0.0041(10) -0.0016(9)
    C12 0.0210(12) 0.0209(11) 0.0215(12) -0.0012(9) 0.0035(9) 0.0006(9)
    C13 0.0237(12) 0.0184(11) 0.0202(12) -0.0010(9) 0.0039(9) -0.0001(8)
    C14 0.0197(12) 0.0226(11) 0.0186(11) 0.0002(9) 0.0024(9) -0.0017(9)
    C15 0.0209(12) 0.0212(12) 0.0215(12) -0.0023(9) 0.0031(10) -0.0018(9)
    C16 0.0263(13) 0.0184(10) 0.0170(11) 0.0005(9) 0.0045(9) -0.0002(9)
    C17 0.0264(13) 0.0200(11) 0.0167(12) 0.0031(10) 0.0017(9) -0.0046(9)
    C18 0.0218(12) 0.0234(12) 0.0213(12) -0.0014(9) 0.0031(10) -0.0021(9)
    C19 0.0252(12) 0.0240(12) 0.0175(11) -0.0032(10) 0.0035(9) -0.0026(9)
    C20 0.0347(15) 0.0288(13) 0.0299(14) -0.0098(11) 0.0019(12) 0.0041(10)
    C21 0.0247(13) 0.0295(13) 0.0247(13) 0.0034(10) -0.0044(10) -0.0021(10)
    C22 0.0335(15) 0.0368(15) 0.0245(13) 0.0003(12) 0.0012(11) -0.0058(11)
    C23 0.0235(12) 0.0223(11) 0.0211(12) 0.0015(9) 0.0015(9) 0.0000(9)
    C24 0.0242(13) 0.0217(11) 0.0230(12) 0.0013(9) 0.0022(10) -0.0007(9)
    C25 0.0230(12) 0.0250(12) 0.0216(12) -0.0005(10) -0.0022(10) -0.0018(9)
    C26 0.0193(12) 0.0263(12) 0.0222(12) 0.0010(9) 0.0010(9) 0.0036(9)
    C27 0.0250(13) 0.0216(11) 0.0219(12) 0.0021(9) 0.0029(10) -0.0022(9)
    C28 0.0248(13) 0.0216(11) 0.0178(11) -0.0028(9) 0.0020(9) -0.0001(8)
    C29 0.0186(12) 0.0276(12) 0.0317(14) 0.0008(10) -0.0030(10) 0.0000(10)
    C30 0.063(2) 0.0250(13) 0.0297(14) 0.0034(13) 0.0042(14) 0.0063(11)
    C31 0.0282(14) 0.0279(12) 0.0246(13) 0.0033(10) 0.0028(11) -0.0073(10)
    C32 0.0335(16) 0.0358(14) 0.0536(19) -0.0032(12) 0.0074(13) -0.0035(13)
    C33 0.0236(12) 0.0232(12) 0.0235(12) 0.0030(10) 0.0022(10) 0.0002(9)
    C34 0.0242(13) 0.0269(12) 0.0217(12) 0.0035(10) 0.0022(10) 0.0005(9)
    C35 0.0232(12) 0.0186(11) 0.0203(12) 0.0002(9) 0.0034(9) 0.0001(9)
    C36 0.0194(12) 0.0213(11) 0.0168(11) -0.0020(9) 0.0030(9) 0.0015(8)
    C37 0.0233(12) 0.0211(11) 0.0191(12) 0.0012(9) 0.0050(9) -0.0010(9)
    C38 0.0162(11) 0.0229(11) 0.0228(12) 0.0035(9) 0.0031(9) 0.0020(9)
    C39 0.0174(11) 0.0227(11) 0.0174(11) -0.0033(9) 0.0015(9) 0.0022(9)
    C40 0.0239(12) 0.0156(10) 0.0189(11) -0.0021(9) 0.0075(9) -0.0004(8)
    C41 0.0175(11) 0.0193(11) 0.0249(12) 0.0018(9) 0.0043(9) 0.0027(9)
    C42 0.0374(15) 0.0249(12) 0.0285(14) 0.0083(11) 0.0074(12) -0.0050(10)
    C43 0.0190(12) 0.0306(13) 0.0242(13) -0.0009(10) -0.0011(10) -0.0010(10)
    C44 0.0316(14) 0.0289(13) 0.0284(14) 0.0000(11) 0.0012(11) 0.0031(10)
_geom_special_details
;
All e.s.d.'s (except the e.s.d. in the dihedral angle between two l.s. planes)
are estimated using the full covariance matrix. The cell e.s.d.'s are taken
into account individually in the estimation of e.s.d.'s in distances, angles
and torsion angles; correlations between e.s.d.'s in cell parameters are only
used when they are defined by crystal symmetry. An approximate (isotropic)
treatment of cell e.s.d.'s is used for estimating e.s.d.'s involving l.s.
planes.
;
loop_
    _geom_bond_atom_site_label_1
    _geom_bond_atom_site_label_2
    _geom_bond_site_symmetry_2
    _geom_bond_distance
    _geom_bond_publ_flag
    O1 C4 . 1.367(3) ?
    O1 C7 . 1.432(3) ?
    O2 C7 . 1.385(3) ?
    O2 C8 . 1.433(3) ?
    O3 C6 . 1.375(3) ?
    O3 C9 . 1.440(3) ?
    O4 C9 . 1.384(3) ?
    O4 C10 . 1.436(3) ?
    O5 C2 . 1.353(3) ?
    O5 H5 . 0.8400 ?
    O6 C11 . 1.256(3) ?
    O7 C16 . 1.368(2) ?
    O7 C20 . 1.431(3) ?
    O8 C17 . 1.370(3) ?
    O8 C21 . 1.428(3) ?
    O9 C21 . 1.391(3) ?
    O9 C22 . 1.437(3) ?
    O10 C26 . 1.366(3) ?
    O10 C29 . 1.423(3) ?
    O11 C29 . 1.385(3) ?
    O11 C30 . 1.430(3) ?
    O12 C28 . 1.373(3) ?
    O12 C31 . 1.436(2) ?
    O13 C31 . 1.390(3) ?
    O13 C32 . 1.420(3) ?
    O14 C24 . 1.347(3) ?
    O14 H14 . 0.8400 ?
    O15 C33 . 1.261(3) ?
    O16 C40 . 1.371(2) ?
    O16 C42 . 1.424(3) ?
    O17 C39 . 1.367(2) ?
    O17 C43 . 1.427(3) ?
    O18 C43 . 1.395(3) ?
    O18 C44 . 1.432(3) ?
    C1 C2 . 1.419(3) ?
    C1 C6 . 1.430(3) ?
    C1 C11 . 1.468(3) ?
    C2 C3 . 1.387(3) ?
    C3 C4 . 1.376(3) ?
    C3 H3 . 0.9500 ?
    C4 C5 . 1.406(3) ?
    C5 C6 . 1.367(3) ?
    C5 H5A . 0.9500 ?
    C7 H7A . 0.9900 ?
    C7 H7B . 0.9900 ?
    C8 H8A . 0.9800 ?
    C8 H8B . 0.9800 ?
    C8 H8C . 0.9800 ?
    C9 H9A . 0.9900 ?
    C9 H9B . 0.9900 ?
    C10 H10A . 0.9800 ?
    C10 H10B . 0.9800 ?
    C10 H10C . 0.9800 ?
    C11 C12 . 1.479(3) ?
    C12 C13 . 1.335(3) ?
    C12 H12 . 0.9500 ?
    C13 C14 . 1.462(3) ?
    C13 H13 . 0.9500 ?
    C14 C19 . 1.389(3) ?
    C14 C15 . 1.406(3) ?
    C15 C16 . 1.380(3) ?
    C15 H15 . 0.9500 ?
    C16 C17 . 1.409(3) ?
    C17 C18 . 1.389(3) ?
    C18 C19 . 1.381(3) ?
    C18 H18 . 0.9500 ?
    C19 H19 . 0.9500 ?
    C20 H20A . 0.9800 ?
    C20 H20B . 0.9800 ?
    C20 H20C . 0.9800 ?
    C21 H21A . 0.9900 ?
    C21 H21B . 0.9900 ?
    C22 H22A . 0.9800 ?
    C22 H22B . 0.9800 ?
    C22 H22C . 0.9800 ?
    C23 C24 . 1.430(3) ?
    C23 C28 . 1.433(3) ?
    C23 C33 . 1.468(3) ?
    C24 C25 . 1.386(3) ?
    C25 C26 . 1.376(3) ?
    C25 H25 . 0.9500 ?
    C26 C27 . 1.395(3) ?
    C27 C28 . 1.373(3) ?
    C27 H27 . 0.9500 ?
    C29 H29A . 0.9900 ?
    C29 H29B . 0.9900 ?
    C30 H30A . 0.9800 ?
    C30 H30B . 0.9800 ?
    C30 H30C . 0.9800 ?
    C31 H31A . 0.9900 ?
    C31 H31B . 0.9900 ?
    C32 H32A . 0.9800 ?
    C32 H32B . 0.9800 ?
    C32 H32C . 0.9800 ?
    C33 C34 . 1.473(3) ?
    C34 C35 . 1.328(3) ?
    C34 H34 . 0.9500 ?
    C35 C36 . 1.463(3) ?
    C35 H35 . 0.9500 ?
    C36 C37 . 1.383(3) ?
    C36 C41 . 1.410(3) ?
    C37 C38 . 1.393(3) ?
    C37 H37 . 0.9500 ?
    C38 C39 . 1.389(3) ?
    C38 H38 . 0.9500 ?
    C39 C40 . 1.414(3) ?
    C40 C41 . 1.383(3) ?
    C41 H41 . 0.9500 ?
    C42 H42A . 0.9800 ?
    C42 H42B . 0.9800 ?
    C42 H42C . 0.9800 ?
    C43 H43A . 0.9900 ?
    C43 H43B . 0.9900 ?
    C44 H44A . 0.9800 ?
    C44 H44B . 0.9800 ?
    C44 H44C . 0.9800 ?
loop_
    _geom_angle_atom_site_label_1
    _geom_angle_atom_site_label_2
    _geom_angle_atom_site_label_3
    _geom_angle_site_symmetry_1
    _geom_angle_site_symmetry_3
    _geom_angle
    _geom_angle_publ_flag
    C4 O1 C7 . . 118.07(18) ?
    C7 O2 C8 . . 112.09(17) ?
    C6 O3 C9 . . 118.27(18) ?
    C9 O4 C10 . . 111.77(18) ?
    C2 O5 H5 . . 109.5 ?
    C16 O7 C20 . . 116.70(18) ?
    C17 O8 C21 . . 117.35(18) ?
    C21 O9 C22 . . 113.39(19) ?
    C26 O10 C29 . . 117.62(18) ?
    C29 O11 C30 . . 113.18(18) ?
    C28 O12 C31 . . 119.19(17) ?
    C31 O13 C32 . . 112.67(19) ?
    C24 O14 H14 . . 109.5 ?
    C40 O16 C42 . . 116.60(18) ?
    C39 O17 C43 . . 117.11(17) ?
    C43 O18 C44 . . 113.86(17) ?
    C2 C1 C6 . . 115.69(19) ?
    C2 C1 C11 . . 119.03(19) ?
    C6 C1 C11 . . 125.28(19) ?
    O5 C2 C3 . . 116.5(2) ?
    O5 C2 C1 . . 120.8(2) ?
    C3 C2 C1 . . 122.7(2) ?
    C4 C3 C2 . . 118.8(2) ?
    C4 C3 H3 . . 120.6 ?
    C2 C3 H3 . . 120.6 ?
    O1 C4 C3 . . 125.0(2) ?
    O1 C4 C5 . . 113.91(19) ?
    C3 C4 C5 . . 121.1(2) ?
    C6 C5 C4 . . 119.6(2) ?
    C6 C5 H5A . . 120.2 ?
    C4 C5 H5A . . 120.2 ?
    C5 C6 O3 . . 122.4(2) ?
    C5 C6 C1 . . 121.8(2) ?
    O3 C6 C1 . . 115.75(19) ?
    O2 C7 O1 . . 112.93(18) ?
    O2 C7 H7A . . 109.0 ?
    O1 C7 H7A . . 109.0 ?
    O2 C7 H7B . . 109.0 ?
    O1 C7 H7B . . 109.0 ?
    H7A C7 H7B . . 107.8 ?
    O2 C8 H8A . . 109.5 ?
    O2 C8 H8B . . 109.5 ?
    H8A C8 H8B . . 109.5 ?
    O2 C8 H8C . . 109.5 ?
    H8A C8 H8C . . 109.5 ?
    H8B C8 H8C . . 109.5 ?
    O4 C9 O3 . . 112.51(18) ?
    O4 C9 H9A . . 109.1 ?
    O3 C9 H9A . . 109.1 ?
    O4 C9 H9B . . 109.1 ?
    O3 C9 H9B . . 109.1 ?
    H9A C9 H9B . . 107.8 ?
    O4 C10 H10A . . 109.5 ?
    O4 C10 H10B . . 109.5 ?
    H10A C10 H10B . . 109.5 ?
    O4 C10 H10C . . 109.5 ?
    H10A C10 H10C . . 109.5 ?
    H10B C10 H10C . . 109.5 ?
    O6 C11 C1 . . 119.6(2) ?
    O6 C11 C12 . . 118.4(2) ?
    C1 C11 C12 . . 121.93(19) ?
    C13 C12 C11 . . 120.7(2) ?
    C13 C12 H12 . . 119.6 ?
    C11 C12 H12 . . 119.6 ?
    C12 C13 C14 . . 128.0(2) ?
    C12 C13 H13 . . 116.0 ?
    C14 C13 H13 . . 116.0 ?
    C19 C14 C15 . . 118.2(2) ?
    C19 C14 C13 . . 119.2(2) ?
    C15 C14 C13 . . 122.6(2) ?
    C16 C15 C14 . . 121.0(2) ?
    C16 C15 H15 . . 119.5 ?
    C14 C15 H15 . . 119.5 ?
    O7 C16 C15 . . 124.5(2) ?
    O7 C16 C17 . . 115.6(2) ?
    C15 C16 C17 . . 119.9(2) ?
    O8 C17 C18 . . 125.0(2) ?
    O8 C17 C16 . . 115.94(19) ?
    C18 C17 C16 . . 119.0(2) ?
    C19 C18 C17 . . 120.4(2) ?
    C19 C18 H18 . . 119.8 ?
    C17 C18 H18 . . 119.8 ?
    C18 C19 C14 . . 121.4(2) ?
    C18 C19 H19 . . 119.3 ?
    C14 C19 H19 . . 119.3 ?
    O7 C20 H20A . . 109.5 ?
    O7 C20 H20B . . 109.5 ?
    H20A C20 H20B . . 109.5 ?
    O7 C20 H20C . . 109.5 ?
    H20A C20 H20C . . 109.5 ?
    H20B C20 H20C . . 109.5 ?
    O9 C21 O8 . . 113.23(19) ?
    O9 C21 H21A . . 108.9 ?
    O8 C21 H21A . . 108.9 ?
    O9 C21 H21B . . 108.9 ?
    O8 C21 H21B . . 108.9 ?
    H21A C21 H21B . . 107.7 ?
    O9 C22 H22A . . 109.5 ?
    O9 C22 H22B . . 109.5 ?
    H22A C22 H22B . . 109.5 ?
    O9 C22 H22C . . 109.5 ?
    H22A C22 H22C . . 109.5 ?
    H22B C22 H22C . . 109.5 ?
    C24 C23 C28 . . 115.58(19) ?
    C24 C23 C33 . . 118.2(2) ?
    C28 C23 C33 . . 126.1(2) ?
    O14 C24 C25 . . 116.0(2) ?
    O14 C24 C23 . . 121.6(2) ?
    C25 C24 C23 . . 122.5(2) ?
    C26 C25 C24 . . 119.1(2) ?
    C26 C25 H25 . . 120.5 ?
    C24 C25 H25 . . 120.5 ?
    O10 C26 C25 . . 124.4(2) ?
    O10 C26 C27 . . 114.43(19) ?
    C25 C26 C27 . . 121.2(2) ?
    C28 C27 C26 . . 120.1(2) ?
    C28 C27 H27 . . 119.9 ?
    C26 C27 H27 . . 119.9 ?
    C27 C28 O12 . . 121.77(19) ?
    C27 C28 C23 . . 121.5(2) ?
    O12 C28 C23 . . 116.70(19) ?
    O11 C29 O10 . . 114.05(19) ?
    O11 C29 H29A . . 108.7 ?
    O10 C29 H29A . . 108.7 ?
    O11 C29 H29B . . 108.7 ?
    O10 C29 H29B . . 108.7 ?
    H29A C29 H29B . . 107.6 ?
    O11 C30 H30A . . 109.5 ?
    O11 C30 H30B . . 109.5 ?
    H30A C30 H30B . . 109.5 ?
    O11 C30 H30C . . 109.5 ?
    H30A C30 H30C . . 109.5 ?
    H30B C30 H30C . . 109.5 ?
    O13 C31 O12 . . 112.08(18) ?
    O13 C31 H31A . . 109.2 ?
    O12 C31 H31A . . 109.2 ?
    O13 C31 H31B . . 109.2 ?
    O12 C31 H31B . . 109.2 ?
    H31A C31 H31B . . 107.9 ?
    O13 C32 H32A . . 109.5 ?
    O13 C32 H32B . . 109.5 ?
    H32A C32 H32B . . 109.5 ?
    O13 C32 H32C . . 109.5 ?
    H32A C32 H32C . . 109.5 ?
    H32B C32 H32C . . 109.5 ?
    O15 C33 C23 . . 119.3(2) ?
    O15 C33 C34 . . 117.2(2) ?
    C23 C33 C34 . . 123.6(2) ?
    C35 C34 C33 . . 121.1(2) ?
    C35 C34 H34 . . 119.4 ?
    C33 C34 H34 . . 119.4 ?
    C34 C35 C36 . . 127.5(2) ?
    C34 C35 H35 . . 116.2 ?
    C36 C35 H35 . . 116.2 ?
    C37 C36 C41 . . 118.4(2) ?
    C37 C36 C35 . . 120.2(2) ?
    C41 C36 C35 . . 121.4(2) ?
    C36 C37 C38 . . 121.8(2) ?
    C36 C37 H37 . . 119.1 ?
    C38 C37 H37 . . 119.1 ?
    C39 C38 C37 . . 119.8(2) ?
    C39 C38 H38 . . 120.1 ?
    C37 C38 H38 . . 120.1 ?
    O17 C39 C38 . . 125.2(2) ?
    O17 C39 C40 . . 115.65(19) ?
    C38 C39 C40 . . 119.16(19) ?
    O16 C40 C41 . . 124.3(2) ?
    O16 C40 C39 . . 115.41(19) ?
    C41 C40 C39 . . 120.24(19) ?
    C40 C41 C36 . . 120.6(2) ?
    C40 C41 H41 . . 119.7 ?
    C36 C41 H41 . . 119.7 ?
    O16 C42 H42A . . 109.5 ?
    O16 C42 H42B . . 109.5 ?
    H42A C42 H42B . . 109.5 ?
    O16 C42 H42C . . 109.5 ?
    H42A C42 H42C . . 109.5 ?
    H42B C42 H42C . . 109.5 ?
    O18 C43 O17 . . 113.16(19) ?
    O18 C43 H43A . . 108.9 ?
    O17 C43 H43A . . 108.9 ?
    O18 C43 H43B . . 108.9 ?
    O17 C43 H43B . . 108.9 ?
    H43A C43 H43B . . 107.8 ?
    O18 C44 H44A . . 109.5 ?
    O18 C44 H44B . . 109.5 ?
    H44A C44 H44B . . 109.5 ?
    O18 C44 H44C . . 109.5 ?
    H44A C44 H44C . . 109.5 ?
    H44B C44 H44C . . 109.5 ?
loop_
    _geom_torsion_atom_site_label_1
    _geom_torsion_atom_site_label_2
    _geom_torsion_atom_site_label_3
    _geom_torsion_atom_site_label_4
    _geom_torsion_site_symmetry_1
    _geom_torsion_site_symmetry_2
    _geom_torsion_site_symmetry_3
    _geom_torsion_site_symmetry_4
    _geom_torsion
    _geom_torsion_publ_flag
    C6 C1 C2 O5 . . . . -176.5(2) ?
    C11 C1 C2 O5 . . . . 4.1(3) ?
    C6 C1 C2 C3 . . . . 4.6(3) ?
    C11 C1 C2 C3 . . . . -174.7(2) ?
    O5 C2 C3 C4 . . . . -178.5(2) ?
    C1 C2 C3 C4 . . . . 0.4(3) ?
    C7 O1 C4 C3 . . . . -10.9(3) ?
    C7 O1 C4 C5 . . . . 169.68(18) ?
    C2 C3 C4 O1 . . . . 176.7(2) ?
    C2 C3 C4 C5 . . . . -3.9(3) ?
    O1 C4 C5 C6 . . . . -178.4(2) ?
    C3 C4 C5 C6 . . . . 2.1(3) ?
    C4 C5 C6 O3 . . . . -175.10(19) ?
    C4 C5 C6 C1 . . . . 3.3(3) ?
    C9 O3 C6 C5 . . . . -3.8(3) ?
    C9 O3 C6 C1 . . . . 177.69(18) ?
    C2 C1 C6 C5 . . . . -6.5(3) ?
    C11 C1 C6 C5 . . . . 172.8(2) ?
    C2 C1 C6 O3 . . . . 172.05(18) ?
    C11 C1 C6 O3 . . . . -8.7(3) ?
    C8 O2 C7 O1 . . . . 72.9(2) ?
    C4 O1 C7 O2 . . . . 83.6(2) ?
    C10 O4 C9 O3 . . . . -65.3(2) ?
    C6 O3 C9 O4 . . . . -67.5(2) ?
    C2 C1 C11 O6 . . . . -14.3(3) ?
    C6 C1 C11 O6 . . . . 166.5(2) ?
    C2 C1 C11 C12 . . . . 162.98(19) ?
    C6 C1 C11 C12 . . . . -16.3(3) ?
    O6 C11 C12 C13 . . . . -13.5(3) ?
    C1 C11 C12 C13 . . . . 169.2(2) ?
    C11 C12 C13 C14 . . . . -178.7(2) ?
    C12 C13 C14 C19 . . . . -178.5(2) ?
    C12 C13 C14 C15 . . . . 1.0(4) ?
    C19 C14 C15 C16 . . . . 1.6(3) ?
    C13 C14 C15 C16 . . . . -177.9(2) ?
    C20 O7 C16 C15 . . . . -2.5(3) ?
    C20 O7 C16 C17 . . . . 176.30(19) ?
    C14 C15 C16 O7 . . . . 178.64(19) ?
    C14 C15 C16 C17 . . . . -0.1(3) ?
    C21 O8 C17 C18 . . . . -4.0(3) ?
    C21 O8 C17 C16 . . . . 178.21(19) ?
    O7 C16 C17 O8 . . . . -3.0(3) ?
    C15 C16 C17 O8 . . . . 175.86(18) ?
    O7 C16 C17 C18 . . . . 179.07(18) ?
    C15 C16 C17 C18 . . . . -2.0(3) ?
    O8 C17 C18 C19 . . . . -174.9(2) ?
    C16 C17 C18 C19 . . . . 2.8(3) ?
    C17 C18 C19 C14 . . . . -1.3(3) ?
    C15 C14 C19 C18 . . . . -0.8(3) ?
    C13 C14 C19 C18 . . . . 178.70(19) ?
    C22 O9 C21 O8 . . . . 68.4(2) ?
    C17 O8 C21 O9 . . . . 66.4(2) ?
    C28 C23 C24 O14 . . . . 179.8(2) ?
    C33 C23 C24 O14 . . . . 3.1(3) ?
    C28 C23 C24 C25 . . . . 0.3(3) ?
    C33 C23 C24 C25 . . . . -176.4(2) ?
    O14 C24 C25 C26 . . . . -178.03(19) ?
    C23 C24 C25 C26 . . . . 1.5(3) ?
    C29 O10 C26 C25 . . . . 10.2(3) ?
    C29 O10 C26 C27 . . . . -170.93(18) ?
    C24 C25 C26 O10 . . . . 177.4(2) ?
    C24 C25 C26 C27 . . . . -1.4(3) ?
    O10 C26 C27 C28 . . . . -179.44(19) ?
    C25 C26 C27 C28 . . . . -0.6(3) ?
    C26 C27 C28 O12 . . . . -176.98(19) ?
    C26 C27 C28 C23 . . . . 2.5(3) ?
    C31 O12 C28 C27 . . . . 4.3(3) ?
    C31 O12 C28 C23 . . . . -175.19(18) ?
    C24 C23 C28 C27 . . . . -2.3(3) ?
    C33 C23 C28 C27 . . . . 174.1(2) ?
    C24 C23 C28 O12 . . . . 177.19(19) ?
    C33 C23 C28 O12 . . . . -6.4(3) ?
    C30 O11 C29 O10 . . . . -67.2(3) ?
    C26 O10 C29 O11 . . . . -73.6(2) ?
    C32 O13 C31 O12 . . . . -68.7(2) ?
    C28 O12 C31 O13 . . . . -72.7(2) ?
    C24 C23 C33 O15 . . . . 4.5(3) ?
    C28 C23 C33 O15 . . . . -171.9(2) ?
    C24 C23 C33 C34 . . . . -176.9(2) ?
    C28 C23 C33 C34 . . . . 6.8(3) ?
    O15 C33 C34 C35 . . . . 6.1(3) ?
    C23 C33 C34 C35 . . . . -172.6(2) ?
    C33 C34 C35 C36 . . . . 178.6(2) ?
    C34 C35 C36 C37 . . . . 172.2(2) ?
    C34 C35 C36 C41 . . . . -7.6(3) ?
    C41 C36 C37 C38 . . . . 1.5(3) ?
    C35 C36 C37 C38 . . . . -178.38(19) ?
    C36 C37 C38 C39 . . . . 0.3(3) ?
    C43 O17 C39 C38 . . . . 5.8(3) ?
    C43 O17 C39 C40 . . . . -174.90(18) ?
    C37 C38 C39 O17 . . . . 177.26(19) ?
    C37 C38 C39 C40 . . . . -2.1(3) ?
    C42 O16 C40 C41 . . . . 3.0(3) ?
    C42 O16 C40 C39 . . . . -177.43(19) ?
    O17 C39 C40 O16 . . . . 3.1(3) ?
    C38 C39 C40 O16 . . . . -177.50(18) ?
    O17 C39 C40 C41 . . . . -177.32(18) ?
    C38 C39 C40 C41 . . . . 2.1(3) ?
    O16 C40 C41 C36 . . . . 179.23(19) ?
    C39 C40 C41 C36 . . . . -0.3(3) ?
    C37 C36 C41 C40 . . . . -1.5(3) ?
    C35 C36 C41 C40 . . . . 178.39(19) ?
    C44 O18 C43 O17 . . . . -66.9(2) ?
    C39 O17 C43 O18 . . . . -66.7(2) ?
loop_
    _geom_hbond_atom_site_label_D
    _geom_hbond_atom_site_label_H
    _geom_hbond_atom_site_label_A
    _geom_hbond_site_symmetry_A
    _geom_hbond_distance_DH
    _geom_hbond_distance_HA
    _geom_hbond_distance_DA
    _geom_hbond_angle_DHA
    O5 H5 O6 . 0.84 1.75 2.506(2) 147.8
    O14 H14 O15 . 0.84 1.72 2.475(2) 147.5
    C8 H8C O8 1_454 0.98 2.57 3.312(3) 132.4
    C9 H9A O5 2_646 0.99 2.52 3.444(3) 154.6
data_global
_journal_date_recd_electronic     2011-09-27
_journal_date_accepted     2011-10-06
_journal_name_full     'Acta Crystallographica, Section E'
_journal_year     2011
_journal_volume     67
_journal_issue     11
_journal_page_first     o2931
_journal_page_last     o2931
_journal_paper_category     QO
_journal_coeditor_code     HG5103
_publ_contact_author_name     'Zheng-Yi Gu'
_publ_contact_author_address
;
Xinjiang Institute of Materia Medica,
Xinjiang 830004,
People's Republic of China
;
_publ_contact_author_email     zhengyigu2011@yahoo.cn
_publ_contact_author_fax     '+86-991-8880225'
_publ_contact_author_phone     '+86-991-8880225'
_publ_section_title
;\
(<i>E</i>)-1-[2-Hydroxy-4,6-bis(methoxymethoxy)phenyl]-3-[3-methoxy-4-\
(methoxymethoxy)phenyl]prop-2-en-1-one
;
loop_
    _publ_author_name
    _publ_author_footnote
    _publ_author_address
    'Liu-Shuan Chang' .
;
Department of Military Protective Medicine,
Logistics College of Chinese People's Armed Police Forces,
Tianjin 300162,
People's Republic of China
;
    'Chen-Yang Li' .
;
Xinjiang Institute of Materia Medica,
Xinjiang 830004,
People's Republic of China
;
    'Yan-Mei Zhao' .
;
Department of Military Protective Medicine,
Logistics College of Chinese People's Armed Police Forces,
Tianjin 300162,
People's Republic of China
;
    'Fang Xu' .
;
Xinjiang Institute of Materia Medica,
Xinjiang 830004,
People's Republic of China
;
    'Zheng-Yi Gu' .
;
Xinjiang Institute of Materia Medica,
Xinjiang 830004,
People's Republic of China
;
