# Supplementary material for: (E)-1-[2-Hy­droxy-4,6-bis­(meth­oxy­meth­oxy)phen­yl]-3-[3-meth­oxy-4-(meth­oxy­meth­oxy)phen­yl]prop-2-en-1-one
Source: Acta Crystallogr Sect E Struct Rep Online. 2011 Oct 12;67(Pt 11):o2931. doi: 10.1107/S1600536811041213 (PMC3247344; doi:10.1107/S1600536811041213)
Supplement: Supplementary file 2 [file e-67-o2931-Isup2.hkl]

# 
# h,k,l, Fc-squared, Fo-squared, sigma(Fo-squared) and status flag 
# 
data_I
_shelx_title ' shelx in P2(1)' 
_shelx_refln_list_code          4 
_shelx_F_calc_maximum      270.54 
_exptl_crystal_F_000       920.00 
_reflns_d_resolution_high  0.7604 
 
loop_ 
 _symmetry_equiv_pos_as_xyz 
 'x, y, z' 
 '-x, y+1/2, -z' 
 
_cell_length_a    12.0082 
_cell_length_b    13.0164 
_cell_length_c    13.6633 
_cell_angle_alpha  90.000 
_cell_angle_beta   97.154 
_cell_angle_gamma  90.000 
 
_shelx_F_squared_multiplier     1.000 
 
loop_ 
 _refln_index_h 
 _refln_index_k 
 _refln_index_l 
 _refln_F_squared_calc 
 _refln_F_squared_meas 
 _refln_F_squared_sigma 
 _refln_observed_status 
   1   0   0        2.83        2.41      0.90 o 
   2   0   0     5824.90     5474.60    332.30 o 
   3   0   0    33600.74    34056.25    591.00 o 
   4   0   0     1772.15     1841.08     20.74 o 
   5   0   0      640.03      663.22     17.99 o 
   6   0   0     3960.62     4052.58     88.42 o 
   7   0   0      559.94      625.38     31.34 o 
   8   0   0      605.14      631.15     17.98 o 
   9   0   0      536.15      558.36     42.39 o 
  10   0   0        3.52       12.65     17.17 o 
  11   0   0        5.10       10.62      4.29 o 
  12   0   0       19.82       17.74      6.04 o 
  13   0   0       68.19       75.90     32.53 o 
  14   0   0       19.14       33.43     15.36 o 
  15   0   0       13.68       15.36     25.30 o 
   1   1   0     2382.15     2267.61     41.93 o 
   2   1   0      576.44      545.47      9.24 o 
   3   1   0      113.28       98.04      3.50 o 
   4   1   0       96.97       96.01      2.94 o 
   5   1   0      470.03      492.10      9.29 o 
   6   1   0      731.07      742.77     16.93 o 
   7   1   0      687.74      738.91     15.62 o 
   8   1   0        6.37        6.25      1.33 o 
   9   1   0      534.77      548.17     13.49 o 
  10   1   0      150.74      144.23     10.76 o 
  11   1   0       29.37       38.38      6.98 o 
  12   1   0      142.36      124.92     25.17 o 
  13   1   0       39.02       35.40     11.48 o 
  14   1   0        5.63        9.04      7.52 o 
  15   1   0        9.77        9.91      8.97 o 
   0   2   0     4850.06     5011.90     99.78 o 
   1   2   0      676.37      611.67      8.37 o 
   2   2   0       43.33       44.32      2.07 o 
   3   2   0     5016.82     4853.29     67.28 o 
   4   2   0      663.63      678.75      9.28 o 
   5   2   0      592.11      587.82     10.98 o 
   6   2   0     2450.08     2666.33     25.61 o 
   7   2   0      192.36      165.36      6.96 o 
   8   2   0       99.63      100.87      7.44 o 
   9   2   0       75.50       85.01      6.93 o 
  10   2   0      397.95      397.80     17.41 o 
  11   2   0       28.81       38.05      7.92 o 
  12   2   0      490.24      525.70     20.07 o 
  13   2   0       43.19       45.99     11.48 o 
  14   2   0       46.29       36.68     18.72 o 
  15   2   0       26.72       33.06     17.21 o 
   1   3   0      711.34      716.26      5.75 o 
   2   3   0      697.91      708.30     11.47 o 
   3   3   0       48.87       53.29      2.62 o 
   4   3   0     4054.75     4325.48     57.70 o 
   5   3   0      877.30      880.21     19.54 o 
   6   3   0      978.64     1053.52     20.31 o 
   7   3   0      211.23      187.25     13.15 o 
   8   3   0      236.53      229.35      8.26 o 
   9   3   0      271.63      250.26     21.33 o 
  10   3   0      321.73      348.19     20.34 o 
  11   3   0        6.56        7.64      6.50 o 
  12   3   0      534.16      567.12     22.75 o 
  13   3   0       67.91       59.95     16.31 o 
  14   3   0       67.01       73.40     17.92 o 
  15   3   0       53.45       59.69     22.55 o 
   0   4   0     2927.99     2750.69     55.69 o 
   1   4   0      607.91      536.67      8.51 o 
   2   4   0      851.01      804.88      4.84 o 
   3   4   0      804.71      838.15      8.33 o 
   4   4   0      622.39      688.50     13.76 o 
   5   4   0     3602.41     3645.89     61.29 o 
   6   4   0        8.48       10.48      3.82 o 
   7   4   0      865.30      844.40     21.61 o 
   8   4   0       38.38       44.55      7.95 o 
   9   4   0       12.67       15.59      5.90 o 
  10   4   0      427.81      402.62     25.05 o 
  11   4   0     1144.68     1118.76     36.80 o 
  12   4   0      678.76      622.51     41.54 o 
  13   4   0      395.94      422.36     20.49 o 
  14   4   0      100.90       90.67     23.13 o 
  15   4   0       51.12       55.53     15.86 o 
   1   5   0     1584.40     1577.71     12.62 o 
   2   5   0      798.96      812.88     10.98 o 
   3   5   0        4.47        4.50      0.98 o 
   4   5   0     2683.60     2841.51     33.61 o 
   5   5   0      460.90      467.26     11.93 o 
   6   5   0     1821.51     1907.88     31.41 o 
   7   5   0      195.61      192.32      7.85 o 
   8   5   0       49.15       53.30      9.77 o 
   9   5   0       11.07       13.43      6.46 o 
  10   5   0       98.73      101.51     16.27 o 
  11   5   0      192.07      156.38     34.61 o 
  12   5   0      482.17      478.14     19.63 o 
  13   5   0       91.37       97.70     21.44 o 
  14   5   0       62.30       73.04     23.42 o 
   0   6   0      206.92      225.29      9.07 o 
   1   6   0       83.15       81.35      3.50 o 
   2   6   0      292.13      289.39      7.27 o 
   3   6   0       37.05       35.19      3.96 o 
   4   6   0       65.73       61.24      2.81 o 
   5   6   0      168.40      157.96      4.23 o 
   6   6   0      678.76      725.74     16.66 o 
   7   6   0       84.58       88.92     13.42 o 
   8   6   0        3.78        5.75      3.17 o 
   9   6   0       74.02       78.16     10.14 o 
  10   6   0      151.94      157.90     22.78 o 
  11   6   0      290.89      269.15     36.50 o 
  12   6   0      130.95      137.06     22.61 o 
  13   6   0       50.30       47.61     11.04 o 
  14   6   0       15.88       13.09      6.61 o 
   1   7   0      267.31      254.25      6.49 o 
   2   7   0      401.36      421.46      8.79 o 
   3   7   0      101.31      105.33      3.67 o 
   4   7   0      297.46      303.41      5.27 o 
   5   7   0      108.77       97.68      3.74 o 
   6   7   0      145.15      159.71     10.10 o 
   7   7   0     1151.32     1229.51     25.37 o 
   8   7   0      141.55      163.65     22.62 o 
   9   7   0      139.53      131.07     17.52 o 
  10   7   0       32.08       62.85     10.98 o 
  11   7   0      306.34      289.91     14.11 o 
  12   7   0       42.44       48.60     10.97 o 
  13   7   0       33.87       34.74     10.83 o 
  14   7   0       46.27       33.56     12.51 o 
   0   8   0     2233.01     2404.67     80.99 o 
   1   8   0     1697.04     1789.00     23.45 o 
   2   8   0      141.54      144.20      6.99 o 
   3   8   0      263.82      289.63      8.09 o 
   4   8   0      203.54      183.51      4.75 o 
   5   8   0      588.26      600.17     10.92 o 
   6   8   0     2985.94     3105.60     54.29 o 
   7   8   0      752.44      793.53     18.89 o 
   8   8   0       51.25       51.14      6.74 o 
   9   8   0       50.03       53.93     10.32 o 
  10   8   0       99.09      112.05     14.37 o 
  11   8   0       63.88       53.53     10.86 o 
  12   8   0       39.62       43.76      9.17 o 
  13   8   0       72.22       74.94     16.75 o 
   1   9   0      164.22      182.84      3.92 o 
   2   9   0       18.66       24.36      3.79 o 
   3   9   0      341.81      331.55     10.17 o 
   4   9   0       58.52       53.13      4.63 o 
   5   9   0      140.06      137.88      7.56 o 
   6   9   0     1791.06     1828.31     32.24 o 
   7   9   0       22.29       22.19      4.19 o 
   8   9   0       61.83       64.83     10.04 o 
   9   9   0      130.50      137.64     14.91 o 
  10   9   0       74.58       76.25     12.25 o 
  11   9   0       61.25       61.64     10.49 o 
  12   9   0       16.42       26.38      7.00 o 
  13   9   0      170.75      134.68     33.56 o 
   0  10   0     1808.87     1897.33     68.86 o 
   1  10   0     1256.71     1276.46     26.57 o 
   2  10   0      386.96      388.04      8.32 o 
   3  10   0      599.19      584.71     14.40 o 
   4  10   0      156.81      162.24      5.43 o 
   5  10   0       79.15       72.02     11.23 o 
   6  10   0      381.82      371.56      8.06 o 
   7  10   0      244.98      267.35     13.03 o 
   8  10   0      125.13      121.78     14.88 o 
   9  10   0       69.67       79.58     12.35 o 
  10  10   0        8.81       13.73      4.76 o 
  11  10   0        8.51        9.38      3.55 o 
  12  10   0       70.56       69.57     15.30 o 
   1  11   0      320.08      308.39     11.78 o 
   2  11   0      115.73      114.14      4.43 o 
   3  11   0      155.43      159.01      7.47 o 
   4  11   0      184.02      176.05      9.98 o 
   5  11   0      622.25      630.90     20.62 o 
   6  11   0      221.53      218.47     11.76 o 
   7  11   0      132.00      107.27     19.30 o 
   8  11   0       50.26       48.25      9.21 o 
   9  11   0      239.87      243.64     11.94 o 
  10  11   0       44.75       46.11      9.45 o 
  11  11   0        4.59        3.36      2.78 o 
   0  12   0       49.02       68.29     16.57 o 
   1  12   0       26.82       32.10      5.80 o 
   2  12   0      284.44      279.22      9.67 o 
   3  12   0        5.21        4.44      2.70 o 
   4  12   0      138.89      138.12      8.03 o 
   5  12   0      355.83      394.80     13.31 o 
   6  12   0      138.07      142.17     11.09 o 
   7  12   0      324.20      323.20     16.82 o 
   8  12   0       32.07       31.96      7.95 o 
   9  12   0        4.78        5.76      4.51 o 
  10  12   0      116.68      104.67     23.91 o 
  11  12   0       85.48       71.93     20.35 o 
   1  13   0       26.61       32.67      6.57 o 
   2  13   0      526.76      555.86     15.67 o 
   3  13   0      501.26      524.78     14.03 o 
   4  13   0      521.39      537.78     16.83 o 
   5  13   0       58.50       89.80     16.74 o 
   6  13   0      252.97      257.39     37.29 o 
   7  13   0       17.90       19.06      6.00 o 
   8  13   0        7.62        9.67      6.55 o 
   9  13   0        0.02        8.73      7.99 o 
  10  13   0       35.30       30.97     10.26 o 
   0  14   0      161.15      134.27     27.10 o 
   1  14   0      122.48      136.41     19.86 o 
   2  14   0       50.10       51.81     10.40 o 
   3  14   0      167.21      165.86     13.16 o 
   4  14   0      119.08      115.73     18.77 o 
   5  14   0        1.85       11.09      7.62 o 
   6  14   0      174.30      156.33     33.53 o 
   7  14   0       36.75       47.60      9.71 o 
   8  14   0       38.83       35.70     10.25 o 
   9  14   0        4.97        7.88      5.61 o 
   1  15   0       87.24       98.09     15.62 o 
   2  15   0       48.21       55.79     10.05 o 
   3  15   0       25.92       26.47      8.29 o 
   4  15   0       12.86       18.85      8.14 o 
   5  15   0       66.85       68.27     14.21 o 
   6  15   0       21.82       20.46      7.39 o 
   7  15   0       99.53       81.38     19.20 o 
   0  16   0       33.35       34.41     14.70 o 
   1  16   0        3.90        8.01      3.33 o 
   2  16   0       10.11       11.14      4.21 o 
   3  16   0       13.01        8.16      4.95 o 
   4  16   0      136.84      115.37     29.89 o 
   5  16   0       28.86       35.29     10.73 o 
   1  17   0       51.20       38.36     10.76 o 
 -15   0   1        9.64       32.53     28.91 o 
 -13   0   1      363.70      313.53    106.62 o 
 -12   0   1      268.73      283.75     20.30 o 
 -11   0   1      247.31      268.12     15.95 o 
 -10   0   1      404.54      412.33     16.54 o 
  -9   0   1      151.28      148.06      8.43 o 
  -8   0   1      519.57      550.02     19.65 o 
  -7   0   1       85.63       99.64     12.62 o 
  -6   0   1     1619.25     1600.08     37.46 o 
  -5   0   1      131.56      109.76      5.96 o 
  -4   0   1      157.86      144.97      5.60 o 
  -3   0   1      580.30      515.33     17.61 o 
  -2   0   1      863.07      729.69     16.82 o 
  -1   0   1     1007.14      868.22     12.93 o 
   1   0   1      117.34      107.65      3.71 o 
   2   0   1      986.11      893.09     20.06 o 
   3   0   1      496.67      412.76     11.43 o 
   4   0   1      114.33       93.59      6.78 o 
   5   0   1      560.61      509.54     35.75 o 
   6   0   1      785.99      771.56     24.59 o 
   7   0   1        0.24        3.06      4.12 o 
   8   0   1       13.62       11.48      3.31 o 
   9   0   1       28.81       33.57      8.23 o 
  10   0   1       44.12       61.39     15.57 o 
  11   0   1        8.94        9.25      5.89 o 
  12   0   1      369.44      364.66     16.50 o 
  13   0   1        1.18        7.23     14.46 o 
  14   0   1        4.91       15.36     17.17 o 
  15   0   1       18.56       14.46     18.07 o 
 -15   1   1       68.65       26.88     24.18 o 
 -14   1   1        8.75       13.15      8.47 o 
 -13   1   1       71.60       70.97     18.46 o 
 -12   1   1      305.84      319.99     14.61 o 
 -11   1   1      186.96      185.58     13.56 o 
 -10   1   1        1.10        1.99      2.68 o 
  -9   1   1      471.68      487.50     13.59 o 
  -8   1   1      355.38      375.62     12.51 o 
  -7   1   1      262.36      252.74      6.33 o 
  -6   1   1     7292.49     7927.29     49.30 o 
  -5   1   1      109.25       95.83      3.65 o 
  -4   1   1     1101.06     1103.40     14.74 o 
  -3   1   1     3331.36     3307.58     39.39 o 
  -2   1   1       18.52       22.83      2.75 o 
  -1   1   1     3817.25     4005.37     34.52 o 
   0   1   1      886.78      853.00      4.69 o 
   1   1   1      592.68      626.39      9.26 o 
   2   1   1       27.87       27.24      2.02 o 
   3   1   1    10182.81    10366.25    128.91 o 
   4   1   1       68.12       68.49      3.27 o 
   5   1   1      327.34      306.64      7.46 o 
   6   1   1     1647.04     1604.54     17.23 o 
   7   1   1      184.80      178.35      5.40 o 
   8   1   1      149.53      160.30     12.90 o 
   9   1   1      265.00      248.94     11.24 o 
  10   1   1      222.81      210.09     11.16 o 
  11   1   1      436.81      419.74     15.50 o 
  12   1   1      314.09      293.99     21.20 o 
  13   1   1       37.68       32.53     15.18 o 
  14   1   1        7.68       16.26     20.78 o 
  15   1   1       16.48       17.73     17.05 o 
 -15   2   1        3.81       14.71     16.69 o 
 -14   2   1       28.07       24.09     12.12 o 
 -13   2   1      109.34      105.87     26.14 o 
 -12   2   1        3.35        4.02      6.13 o 
 -11   2   1      243.81      242.32     13.38 o 
 -10   2   1       27.63       28.44      5.97 o 
  -9   2   1      162.87      164.73      6.96 o 
  -8   2   1      132.19      132.04      8.30 o 
  -7   2   1      666.84      628.00     18.97 o 
  -6   2   1     2608.70     2820.06     53.66 o 
  -5   2   1      516.47      524.36      9.55 o 
  -4   2   1       34.16       33.23      2.18 o 
  -3   2   1     1060.22     1023.17      8.94 o 
  -2   2   1     6667.66     6977.15     62.99 o 
  -1   2   1     9623.28    10355.43     65.61 o 
   0   2   1      257.30      226.24      4.42 o 
   1   2   1     3079.63     3053.06     46.43 o 
   2   2   1     1002.24      921.54     11.29 o 
   3   2   1     1733.00     1543.59      9.95 o 
   4   2   1      515.98      477.87      8.37 o 
   5   2   1      791.91      716.47     14.08 o 
   6   2   1     1673.23     1742.62     25.71 o 
   7   2   1      224.81      219.38      6.34 o 
   8   2   1      133.15      125.95      6.92 o 
   9   2   1      224.09      214.91      8.71 o 
  10   2   1      407.53      410.46     10.85 o 
  11   2   1      593.92      580.06     23.52 o 
  12   2   1      219.11      228.87     16.23 o 
  13   2   1       47.13       44.85     13.53 o 
  14   2   1       33.85       36.59     14.69 o 
  15   2   1       27.53       41.51     13.36 o 
 -15   3   1        2.90        4.84     10.81 o 
 -14   3   1       29.23       16.76      8.97 o 
 -13   3   1       62.15       75.89     16.34 o 
 -12   3   1      385.14      395.07     23.24 o 
 -11   3   1      262.03      300.52     17.36 o 
 -10   3   1      354.11      347.24     19.61 o 
  -9   3   1       66.91       60.49      7.04 o 
  -8   3   1        2.08        2.35      1.70 o 
  -7   3   1      654.77      642.59     22.20 o 
  -6   3   1       25.07       26.81      2.85 o 
  -5   3   1     1433.27     1357.83     19.88 o 
  -4   3   1      126.49      121.00      4.13 o 
  -3   3   1      750.35      714.43      8.05 o 
  -2   3   1     6614.87     6347.20     74.16 o 
  -1   3   1    16841.58    18472.38    119.85 o 
   0   3   1    10269.68    10943.14     69.84 o 
   1   3   1     6962.03     7053.21     76.83 o 
   2   3   1      521.31      499.29      8.02 o 
   3   3   1      483.03      450.48      7.35 o 
   4   3   1     2234.82     2422.29     26.68 o 
   5   3   1     1114.13     1116.04     15.55 o 
   6   3   1      326.43      355.00     14.31 o 
   7   3   1      280.21      299.40      6.74 o 
   8   3   1       47.81       45.59      5.38 o 
   9   3   1      506.99      494.42     12.39 o 
  10   3   1      190.05      193.10      5.81 o 
  11   3   1      149.94      176.05     26.79 o 
  12   3   1      177.42      211.15     17.80 o 
  13   3   1      189.77      198.81     16.19 o 
  14   3   1       11.31       20.04     10.41 o 
  15   3   1        9.62       13.83     12.45 o 
 -15   4   1       34.52       27.08     12.81 o 
 -14   4   1       20.36       30.71      9.48 o 
 -13   4   1       72.41       76.87     18.90 o 
 -12   4   1      493.01      466.95     22.00 o 
 -11   4   1      110.92      121.14     18.32 o 
 -10   4   1       16.97       10.30      6.01 o 
  -9   4   1      310.80      306.38     21.70 o 
  -8   4   1      102.45      134.29     24.70 o 
  -7   4   1      551.13      589.29     21.52 o 
  -6   4   1     1173.37     1216.58     25.08 o 
  -5   4   1      128.09      145.34      5.41 o 
  -4   4   1     3045.03     3030.62     31.03 o 
  -3   4   1      810.58      726.29     11.13 o 
  -2   4   1      165.73      176.17      3.32 o 
  -1   4   1      296.90      299.46      6.08 o 
   0   4   1     7369.67     7284.76     70.67 o 
   1   4   1      192.89      167.00      3.36 o 
   2   4   1      120.62      108.10      3.15 o 
   3   4   1      508.37      483.41      8.29 o 
   4   4   1      557.10      604.74     10.57 o 
   5   4   1        9.68       10.98      1.92 o 
   6   4   1      858.33      848.39     19.55 o 
   7   4   1      253.14      254.45     14.26 o 
   8   4   1      329.56      318.61     18.02 o 
   9   4   1      222.98      246.06     37.31 o 
  10   4   1       16.31       35.67      8.31 o 
  11   4   1      406.71      420.10     21.31 o 
  12   4   1       40.62       48.49     12.26 o 
  13   4   1       23.98       34.94     10.93 o 
  14   4   1       32.92       38.51     14.32 o 
  15   4   1       52.77       59.93     34.26 o 
 -15   5   1        5.14        8.40      5.18 o 
 -14   5   1       13.74       23.07      9.10 o 
 -13   5   1      384.75      377.94     21.32 o 
 -12   5   1      271.28      274.18     22.72 o 
 -11   5   1      286.52      295.66     37.33 o 
 -10   5   1       33.82       28.30      7.84 o 
  -9   5   1       55.94       72.23     12.48 o 
  -8   5   1      185.77      176.31     26.96 o 
  -7   5   1      108.11      144.42     18.00 o 
  -6   5   1       61.03       81.70     10.84 o 
  -5   5   1        3.48        3.39      0.72 o 
  -4   5   1       23.28       26.82      3.10 o 
  -3   5   1      435.21      452.42      8.04 o 
  -2   5   1      410.87      408.33      6.46 o 
  -1   5   1      440.06      443.94      8.14 o 
   0   5   1     5257.43     5392.99    129.28 o 
   1   5   1     1767.06     1723.79     20.48 o 
   2   5   1      992.60      917.00     10.71 o 
   3   5   1      186.63      176.13      4.80 o 
   4   5   1      176.93      176.90      3.22 o 
   5   5   1     1999.92     2283.94     48.27 o 
   6   5   1      267.85      281.60      9.16 o 
   7   5   1      227.00      240.12     10.83 o 
   8   5   1      209.35      218.44     12.71 o 
   9   5   1      155.42      178.15     33.35 o 
  10   5   1      179.01      162.60     28.87 o 
  11   5   1      236.07      231.66     39.43 o 
  12   5   1      205.83      205.56     37.47 o 
  13   5   1        4.09        6.32      5.42 o 
  14   5   1      207.10      213.54     31.38 o 
 -14   6   1      102.88       89.94     21.47 o 
 -13   6   1      209.57      240.48     17.00 o 
 -12   6   1      260.60      278.02     15.88 o 
 -11   6   1       42.61       44.78      9.41 o 
 -10   6   1       20.53       17.99      5.02 o 
  -9   6   1       29.01       28.93      4.79 o 
  -8   6   1      458.93      457.11     14.04 o 
  -7   6   1      105.24      132.49     18.64 o 
  -6   6   1       71.66       85.03     13.70 o 
  -5   6   1      561.85      619.29     15.73 o 
  -4   6   1      255.46      236.41      5.44 o 
  -3   6   1       50.87       50.63      3.58 o 
  -2   6   1      231.14      231.90      5.42 o 
  -1   6   1      259.83      251.28      7.81 o 
   0   6   1     1079.43     1096.46     18.70 o 
   1   6   1      102.57       99.50      3.85 o 
   2   6   1     1245.72     1254.81     15.52 o 
   3   6   1      816.26      844.10     10.92 o 
   4   6   1       91.91       99.13      3.72 o 
   5   6   1     1790.87     1777.86     23.83 o 
   6   6   1      203.53      185.26      8.57 o 
   7   6   1      183.55      183.29     11.94 o 
   8   6   1      143.88      156.54     20.83 o 
   9   6   1      103.65      123.49     18.17 o 
  10   6   1      119.06      143.37     22.54 o 
  11   6   1      547.81      561.32     21.13 o 
  12   6   1       54.85       54.59     11.46 o 
  13   6   1       84.16       79.19     21.02 o 
  14   6   1        1.95        5.75      3.74 o 
 -14   7   1       85.91       64.83     17.53 o 
 -13   7   1       90.51       78.03     15.46 o 
 -12   7   1      163.51      180.06     29.72 o 
 -11   7   1      214.50      206.91     17.45 o 
 -10   7   1       52.39       47.27      7.62 o 
  -9   7   1       32.73       34.76      5.97 o 
  -8   7   1      512.29      517.49     13.74 o 
  -7   7   1      545.15      582.15     13.42 o 
  -6   7   1       42.70       48.60      7.97 o 
  -5   7   1      568.49      553.29      9.78 o 
  -4   7   1      292.02      290.48      7.08 o 
  -3   7   1       39.55       34.72      4.05 o 
  -2   7   1      993.98     1074.03     39.73 o 
  -1   7   1      392.36      406.68      9.35 o 
   0   7   1        4.93        4.05      1.31 o 
   1   7   1     2694.72     2863.36     35.78 o 
   2   7   1      258.19      252.63      6.05 o 
   3   7   1        7.85        6.75      1.34 o 
   4   7   1       17.08       18.78      2.23 o 
   5   7   1      196.08      199.80      5.22 o 
   6   7   1      384.81      374.86     14.83 o 
   7   7   1        8.49       11.59      3.92 o 
   8   7   1      109.88      103.87     14.39 o 
   9   7   1       57.61       66.86      9.19 o 
  10   7   1       68.29       75.29     12.86 o 
  11   7   1      532.58      532.94     19.48 o 
  12   7   1      340.72      357.32     19.24 o 
  13   7   1       42.80       38.42      8.45 o 
  14   7   1       30.09       34.40     11.48 o 
 -13   8   1       62.47       39.14     12.68 o 
 -12   8   1      183.36      198.76     33.34 o 
 -11   8   1       33.15       36.96      7.87 o 
 -10   8   1       27.78       30.95      6.36 o 
  -9   8   1       64.53       79.00     11.66 o 
  -8   8   1       68.90       69.39     11.34 o 
  -7   8   1     1058.15     1160.70     25.45 o 
  -6   8   1        7.69       14.20      2.61 o 
  -5   8   1       52.87       48.91      4.40 o 
  -4   8   1       59.37       59.36      6.39 o 
  -3   8   1      199.82      185.76     11.08 o 
  -2   8   1      101.09      100.73      6.57 o 
  -1   8   1       24.95       25.91      2.56 o 
   0   8   1      371.13      382.84     11.62 o 
   1   8   1     2240.75     2259.88     44.47 o 
   2   8   1     1433.02     1414.18     18.97 o 
   3   8   1      191.92      177.49      4.40 o 
   4   8   1     1016.12      982.28     15.20 o 
   5   8   1     1571.86     1585.57     21.08 o 
   6   8   1      365.82      338.30     13.46 o 
   7   8   1      293.01      323.96     11.74 o 
   8   8   1      141.52      149.23     19.09 o 
   9   8   1      166.87      158.95     20.85 o 
  10   8   1       18.43       13.86      5.63 o 
  11   8   1      128.50      107.55     21.60 o 
  12   8   1       73.66       90.50     20.82 o 
  13   8   1       15.10       22.88      5.88 o 
 -13   9   1      202.19      235.40     39.13 o 
 -12   9   1      330.00      405.91     16.38 o 
 -11   9   1       53.04       62.71     10.50 o 
 -10   9   1       25.10       25.29      6.60 o 
  -9   9   1      146.65      147.79     21.60 o 
  -8   9   1      177.54      191.53     14.25 o 
  -7   9   1      728.46      746.82     21.28 o 
  -6   9   1      607.40      590.65     13.49 o 
  -5   9   1     1753.72     1733.38     21.82 o 
  -4   9   1       42.67       43.35      6.00 o 
  -3   9   1       44.54       54.60      6.97 o 
  -2   9   1      177.40      184.36      4.97 o 
  -1   9   1      296.49      322.86      9.94 o 
   0   9   1      326.08      320.53      8.94 o 
   1   9   1      360.34      388.37      9.65 o 
   2   9   1       73.84       68.11      5.32 o 
   3   9   1     1934.81     1933.01     36.20 o 
   4   9   1      217.28      202.97      8.12 o 
   5   9   1     1085.73     1084.37     25.93 o 
   6   9   1      818.72      802.08     16.06 o 
   7   9   1       51.68       47.03      7.41 o 
   8   9   1       40.16       38.61      8.78 o 
   9   9   1      265.82      249.44     17.70 o 
  10   9   1       10.91        8.80      4.44 o 
  11   9   1       22.18       20.76      6.58 o 
  12   9   1        2.63        9.18      4.31 o 
  13   9   1        2.71        2.56      3.24 o 
 -12  10   1      117.91      128.59     27.03 o 
 -11  10   1       31.88       27.57      6.58 o 
 -10  10   1       37.05       42.87     10.01 o 
  -9  10   1      137.08      139.94     22.61 o 
  -8  10   1       25.51       28.49      5.01 o 
  -7  10   1       95.91       87.35     11.63 o 
  -6  10   1      507.54      477.57     18.51 o 
  -5  10   1     1190.96     1201.81     34.04 o 
  -4  10   1     1214.11     1245.19     39.70 o 
  -3  10   1      174.49      174.37      5.39 o 
  -2  10   1      219.74      185.91     26.41 o 
  -1  10   1      646.51      691.96     14.01 o 
   0  10   1      137.76      138.97      5.35 o 
   1  10   1      109.43      101.61      4.72 o 
   2  10   1      170.89      164.95     10.36 o 
   3  10   1      102.08       96.48      9.66 o 
   4  10   1      257.94      245.38     12.74 o 
   5  10   1      793.09      787.95     27.83 o 
   6  10   1       50.21       50.97      8.27 o 
   7  10   1       24.29       20.69      4.30 o 
   8  10   1       31.05       26.76      4.85 o 
   9  10   1       29.72       31.90      7.00 o 
  10  10   1      113.23      116.19     15.88 o 
  11  10   1        4.32        7.96      4.18 o 
  12  10   1       92.86       87.44     21.48 o 
 -12  11   1      155.28      135.10     37.72 o 
 -11  11   1       70.77       67.17     15.12 o 
 -10  11   1       15.48       21.12      4.76 o 
  -9  11   1        4.24        7.13      2.82 o 
  -8  11   1       19.59       17.15      3.99 o 
  -7  11   1      599.01      625.24     19.52 o 
  -6  11   1      101.82       87.11     18.01 o 
  -5  11   1     1420.49     1441.78     34.10 o 
  -4  11   1     1035.02     1078.43     24.03 o 
  -3  11   1      258.16      256.33      8.66 o 
  -2  11   1      297.60      309.44      8.35 o 
  -1  11   1       73.86       78.18      5.87 o 
   0  11   1       91.57       89.31      5.61 o 
   1  11   1        8.14       13.47      3.03 o 
   2  11   1       43.80       44.62      3.70 o 
   3  11   1      793.17      828.18     19.20 o 
   4  11   1      279.88      291.34     14.77 o 
   5  11   1      390.41      375.26     15.78 o 
   6  11   1      498.49      518.84     18.78 o 
   7  11   1       63.05       69.44     13.38 o 
   8  11   1        9.62       11.80      6.22 o 
   9  11   1      135.09      136.95     19.64 o 
  10  11   1      100.45      119.36     22.45 o 
  11  11   1       48.76       47.99     12.87 o 
 -11  12   1        1.50        7.29      6.83 o 
 -10  12   1       50.76       60.70     12.94 o 
  -9  12   1       17.85       26.42      6.57 o 
  -8  12   1       31.54       34.66      8.92 o 
  -7  12   1       12.92       12.74      4.98 o 
  -6  12   1       87.76       71.33     12.18 o 
  -5  12   1       71.98       82.63     14.28 o 
  -4  12   1       81.24       78.09     11.45 o 
  -3  12   1       79.09       76.83     12.24 o 
  -2  12   1       63.12       59.98      5.39 o 
  -1  12   1      245.37      250.50      9.83 o 
   0  12   1       82.86       92.20      8.23 o 
   1  12   1       58.73       54.69      6.45 o 
   2  12   1      286.38      289.69      8.55 o 
   3  12   1       64.51       67.93      9.61 o 
   4  12   1       38.62       42.68      7.96 o 
   5  12   1        6.54       13.55      5.78 o 
   6  12   1      173.52      157.26     15.38 o 
   7  12   1      106.06      111.96     17.51 o 
   8  12   1       38.50       44.03      9.30 o 
   9  12   1        7.87       13.15      6.87 o 
  10  12   1      127.16      147.77     31.81 o 
  11  12   1       59.15       65.18     21.64 o 
 -10  13   1      127.05      147.28     28.28 o 
  -9  13   1        4.02        8.45      5.18 o 
  -8  13   1       93.47      109.58     19.51 o 
  -7  13   1       33.68       46.30     11.66 o 
  -6  13   1      311.88      340.25     21.41 o 
  -5  13   1      253.97      277.63     18.80 o 
  -4  13   1        4.40       12.30      4.35 o 
  -3  13   1      136.97      143.46     19.84 o 
  -2  13   1      178.62      196.23     25.00 o 
  -1  13   1       32.08       39.27      7.03 o 
   0  13   1       84.08       95.73     15.19 o 
   1  13   1       65.95       74.32     11.28 o 
   2  13   1      128.97      132.90     18.31 o 
   3  13   1       14.79       17.76      4.21 o 
   4  13   1      317.23      337.87     15.20 o 
   5  13   1       49.61       56.07     12.35 o 
   6  13   1      199.44      242.20     38.19 o 
   7  13   1      115.16      121.46     20.80 o 
   8  13   1      172.91      175.59     30.64 o 
   9  13   1        6.52       13.70      7.97 o 
  10  13   1      194.48      224.69     23.04 o 
  -9  14   1       41.16       48.76     14.19 o 
  -8  14   1      177.14      168.70     36.80 o 
  -7  14   1      129.75      130.34     25.20 o 
  -6  14   1       72.15       64.49     13.15 o 
  -5  14   1       42.17       38.23      9.81 o 
  -4  14   1       12.33       14.19      7.11 o 
  -3  14   1      133.87      142.70     18.30 o 
  -2  14   1       16.68       21.46      5.87 o 
  -1  14   1      194.25      209.59     12.98 o 
   0  14   1      528.62      558.13     19.02 o 
   1  14   1        3.78        8.17      4.23 o 
   2  14   1       29.82       38.80      8.01 o 
   3  14   1       82.24       84.75     16.58 o 
   4  14   1      352.85      340.99     18.42 o 
   5  14   1      196.67      210.89     27.74 o 
   6  14   1      104.72       90.52     20.69 o 
   7  14   1       52.43       49.06     12.48 o 
   8  14   1       50.98       53.40      9.98 o 
  -7  15   1       66.38       65.91     19.48 o 
  -6  15   1       11.28       16.81      5.71 o 
  -5  15   1       47.58       50.20     15.13 o 
  -4  15   1        2.63        9.78      8.34 o 
  -3  15   1       45.94       37.70     11.16 o 
  -2  15   1        5.04        9.75      5.01 o 
  -1  15   1       60.46       63.57     16.26 o 
   0  15   1        9.48       11.22      3.98 o 
   1  15   1       26.60       28.50      7.25 o 
   2  15   1      129.22      122.86     19.36 o 
   3  15   1       42.76       37.24     10.01 o 
   4  15   1      304.43      319.57     18.77 o 
   5  15   1       79.61       73.08     16.67 o 
   6  15   1      355.12      358.27     19.95 o 
   7  15   1       37.87       30.28     10.46 o 
  -5  16   1        2.07        7.93      4.37 o 
  -4  16   1        0.41        5.14      5.55 o 
  -3  16   1        3.07        8.64      5.30 o 
  -2  16   1       27.17       23.88      6.63 o 
  -1  16   1       54.44       45.10     10.11 o 
   0  16   1       26.07       25.46      7.90 o 
   1  16   1      139.28      109.44     28.45 o 
   2  16   1      151.20      151.33     33.62 o 
   3  16   1       89.14       74.29     22.19 o 
   4  16   1       96.49       95.20     17.84 o 
   5  16   1        8.55       15.01      6.58 o 
  -1  17   1      214.12      208.06     15.04 o 
   0  17   1       87.56       61.52     20.58 o 
   1  17   1        1.55        5.83      2.39 o 
 -15   0   2       12.19       -7.23     16.26 o 
 -14   0   2       41.95       50.60     27.11 o 
 -13   0   2        9.34       22.59     18.07 o 
 -12   0   2      193.06      191.92     23.18 o 
 -11   0   2      133.40      124.43     21.23 o 
 -10   0   2       62.57      101.32     20.17 o 
  -9   0   2      362.88      364.22     22.76 o 
  -8   0   2      169.02      152.47     16.67 o 
  -7   0   2      839.35      809.32     19.25 o 
  -6   0   2      386.10      385.38     20.55 o 
  -5   0   2       20.18       26.47      4.12 o 
  -4   0   2        8.85       15.76      3.21 o 
  -3   0   2      242.68      255.49      6.83 o 
  -2   0   2     1978.17     1920.89     23.40 o 
  -1   0   2     8477.00     9176.35    136.17 o 
   0   0   2     2380.01     2326.68     20.76 o 
   1   0   2     4792.11     4630.80     54.02 o 
   2   0   2     1154.17     1186.59     14.48 o 
   3   0   2     7665.29     7440.17    111.74 o 
   4   0   2     1039.28     1010.89     14.81 o 
   5   0   2     1046.09     1084.68     26.30 o 
   6   0   2      834.33      863.00     23.88 o 
   7   0   2     2820.61     2846.54     56.42 o 
   8   0   2      116.68      101.26     13.40 o 
   9   0   2      355.63      319.89     15.37 o 
  10   0   2       34.05       34.93     14.92 o 
  11   0   2        0.11        4.67      5.34 o 
  12   0   2       28.08       28.11     11.29 o 
  13   0   2       61.29      257.51     24.40 o 
  14   0   2       31.81       41.56     22.59 o 
  15   0   2        7.41       26.20     15.36 o 
 -15   1   2       11.69       14.67      9.12 o 
 -14   1   2       62.17       63.90     14.04 o 
 -13   1   2       42.57       43.47     11.36 o 
 -12   1   2       93.41       88.49      8.36 o 
 -11   1   2      146.12      163.71      8.74 o 
 -10   1   2      106.35      114.07      9.31 o 
  -9   1   2      149.26      158.03     19.54 o 
  -8   1   2      992.55     1002.19     22.75 o 
  -7   1   2     1244.92     1249.19     43.29 o 
  -6   1   2     3964.68     3998.22    110.41 o 
  -5   1   2      262.59      263.93      6.58 o 
  -4   1   2      217.49      208.09      4.68 o 
  -3   1   2     5696.38     5637.38     79.89 o 
  -2   1   2     3292.96     3308.20     26.30 o 
  -1   1   2     2113.45     1984.58     20.46 o 
   0   1   2      356.82      323.77      5.94 o 
   1   1   2       46.04       49.24      1.66 o 
   2   1   2     1157.06     1024.48      8.42 o 
   3   1   2      354.38      320.00      6.19 o 
   4   1   2      990.15     1027.05     11.99 o 
   5   1   2      665.62      687.76     14.74 o 
   6   1   2      422.26      376.32     10.31 o 
   7   1   2      995.92     1007.04     21.62 o 
   8   1   2       63.63       65.13      9.49 o 
   9   1   2       85.44       88.78      7.62 o 
  10   1   2     2084.09     2131.24     47.17 o 
  11   1   2       77.18       74.83      7.31 o 
  12   1   2      114.73      107.08     10.16 o 
  13   1   2       55.02       53.39     14.21 o 
  14   1   2       90.71       78.13     28.01 o 
  15   1   2        3.58        6.00     10.53 o 
 -15   2   2       13.82       16.43      8.61 o 
 -14   2   2        3.43        7.84     14.01 o 
 -13   2   2      162.32      141.58     13.35 o 
 -12   2   2      293.67      270.08     21.10 o 
 -11   2   2      157.16      156.63     10.12 o 
 -10   2   2      284.88      279.13     16.18 o 
  -9   2   2      336.64      312.29     14.00 o 
  -8   2   2      189.47      199.36     11.03 o 
  -7   2   2     1452.58     1587.76     26.45 o 
  -6   2   2       76.77       81.55      3.99 o 
  -5   2   2      371.76      345.04      7.31 o 
  -4   2   2     1884.17     1901.41     15.12 o 
  -3   2   2      601.28      610.84      4.82 o 
  -2   2   2    73190.22    80550.17   1777.13 o 
  -1   2   2      613.59      577.14      7.15 o 
   0   2   2      438.26      444.28      7.42 o 
   1   2   2    18629.46    19307.38     95.22 o 
   2   2   2      211.67      220.57      4.12 o 
   3   2   2      182.16      157.02      3.56 o 
   4   2   2     4049.98     4101.12     38.89 o 
   5   2   2     1944.42     2131.49     52.53 o 
   6   2   2      708.52      712.78     18.08 o 
   7   2   2      172.64      173.07     10.43 o 
   8   2   2      108.27       97.93      6.85 o 
   9   2   2       61.81       55.52      8.27 o 
  10   2   2     1414.21     1486.45     34.80 o 
  11   2   2      541.41      543.57     22.46 o 
  12   2   2       83.95       80.61     21.03 o 
  13   2   2        8.33       14.04      7.03 o 
  14   2   2       22.72       36.24     17.05 o 
  15   2   2      170.69      172.90     62.46 o 
 -15   3   2       52.32       49.64     19.78 o 
 -14   3   2       42.44       37.51     11.96 o 
 -13   3   2      268.54      271.56     21.50 o 
 -12   3   2      714.94      730.26     23.00 o 
 -11   3   2       21.97       30.18      7.57 o 
 -10   3   2      108.10      114.56     11.79 o 
  -9   3   2      268.49      273.60      9.18 o 
  -8   3   2      243.59      236.55      9.75 o 
  -7   3   2      391.56      420.68     13.46 o 
  -6   3   2      145.05      142.37      4.14 o 
  -5   3   2       28.28       29.36      2.26 o 
  -4   3   2      347.94      334.81      6.08 o 
  -3   3   2      544.85      506.44      8.23 o 
  -2   3   2     4571.52     4868.76     49.70 o 
  -1   3   2     8949.84     9325.28     93.17 o 
   0   3   2      528.03      616.82      7.84 o 
   1   3   2     2804.16     2623.28     18.38 o 
   2   3   2     6092.57     6228.68     60.77 o 
   3   3   2      524.65      491.36      7.92 o 
   4   3   2     6268.58     7272.11    137.76 o 
   5   3   2     2771.94     2877.09     29.14 o 
   6   3   2      405.70      391.96     12.29 o 
   7   3   2      185.44      180.34      7.27 o 
   8   3   2       70.37       70.38      4.58 o 
   9   3   2       21.18       24.51      4.12 o 
  10   3   2     1737.48     1712.35     39.62 o 
  11   3   2      126.58      122.21     21.73 o 
  12   3   2       56.24       54.49     13.14 o 
  13   3   2       96.45       84.38     22.82 o 
  14   3   2       12.51        7.93      6.78 o 
  15   3   2       45.21       49.95     21.39 o 
 -15   4   2       14.87       18.32      7.82 o 
 -14   4   2      124.22       96.38     28.01 o 
 -13   4   2       18.38       33.73      8.42 o 
 -12   4   2      168.83      171.94     32.84 o 
 -11   4   2      131.60      133.20     21.61 o 
 -10   4   2       67.79       72.29     14.05 o 
  -9   4   2      466.37      447.87     17.28 o 
  -8   4   2       13.03       14.00      2.49 o 
  -7   4   2       79.53       73.35      3.41 o 
  -6   4   2      139.35      142.61      4.50 o 
  -5   4   2      290.91      279.12      6.82 o 
  -4   4   2      222.71      203.32      5.26 o 
  -3   4   2     1894.71     1847.59     17.07 o 
  -2   4   2      743.54      691.02      7.99 o 
  -1   4   2     6632.78     6769.86     77.56 o 
   0   4   2      596.28      533.78     10.24 o 
   1   4   2      146.05      140.59      2.87 o 
   2   4   2      685.23      671.28     10.34 o 
   3   4   2       54.46       56.17      3.46 o 
   4   4   2     3278.08     3547.31     37.70 o 
   5   4   2      391.06      400.24      9.08 o 
   6   4   2       30.87       28.59      5.30 o 
   7   4   2      186.12      207.17     13.49 o 
   8   4   2      366.13      363.70     19.82 o 
   9   4   2      128.08      121.43     19.72 o 
  10   4   2      658.06      684.91     24.44 o 
  11   4   2      347.63      345.50     20.31 o 
  12   4   2       55.22       41.71     11.38 o 
  13   4   2       14.31       24.05      6.38 o 
  14   4   2       17.59       14.66      7.66 o 
 -15   5   2       20.11       23.27      6.61 o 
 -14   5   2      124.44      108.58     25.33 o 
 -13   5   2       70.54       61.41     11.46 o 
 -12   5   2       62.60       75.50     15.84 o 
 -11   5   2      175.50      192.77     38.15 o 
 -10   5   2       15.60       17.52      5.69 o 
  -9   5   2      182.94      186.81     31.94 o 
  -8   5   2      153.77      165.50     27.12 o 
  -7   5   2       25.38       37.27      6.58 o 
  -6   5   2      404.65      449.99     13.08 o 
  -5   5   2      210.57      192.19      4.57 o 
  -4   5   2       53.67       61.51      3.22 o 
  -3   5   2     2172.70     2257.03     27.04 o 
  -2   5   2     1322.31     1348.40     10.21 o 
  -1   5   2      976.01     1064.72     10.44 o 
   0   5   2      352.14      354.46      6.98 o 
   1   5   2     1796.37     1832.29     25.38 o 
   2   5   2      341.88      333.30      5.77 o 
   3   5   2       71.70       62.41      4.08 o 
   4   5   2      550.33      586.93     11.15 o 
   5   5   2      610.22      679.22     16.76 o 
   6   5   2       97.87      113.19     15.05 o 
   7   5   2      557.59      551.99     14.09 o 
   8   5   2      133.08      161.34     26.85 o 
   9   5   2      231.12      242.24     19.00 o 
  10   5   2      158.11      150.30     26.51 o 
  11   5   2      372.14      382.07     18.41 o 
  12   5   2       96.87      110.40     23.20 o 
  13   5   2       25.38       43.99     12.49 o 
  14   5   2       47.56       44.70     15.20 o 
 -14   6   2        1.07        6.87      5.12 o 
 -13   6   2      243.19      186.52     31.68 o 
 -12   6   2       87.22      110.05     14.58 o 
 -11   6   2       83.72       81.23     15.98 o 
 -10   6   2       67.03       81.80     13.02 o 
  -9   6   2       51.83       43.20      7.31 o 
  -8   6   2      399.77      381.53     12.61 o 
  -7   6   2     1211.34     1205.72     23.18 o 
  -6   6   2      344.71      355.84     11.37 o 
  -5   6   2       15.49       32.79      4.41 o 
  -4   6   2     1305.47     1223.82     25.58 o 
  -3   6   2       19.65       18.62      2.27 o 
  -2   6   2     4335.76     4855.28     51.03 o 
  -1   6   2      361.08      376.75      8.42 o 
   0   6   2      252.43      245.91      6.61 o 
   1   6   2     3275.12     3343.80     41.45 o 
   2   6   2      719.49      796.16     14.06 o 
   3   6   2     1223.92     1223.95     11.88 o 
   4   6   2     1388.05     1346.46     23.52 o 
   5   6   2     1033.30     1080.37     33.37 o 
   6   6   2      486.99      517.68     13.44 o 
   7   6   2      280.67      276.22     14.70 o 
   8   6   2        5.90       12.63      3.85 o 
   9   6   2      326.58      301.50     14.36 o 
  10   6   2      233.05      212.71     15.72 o 
  11   6   2       42.23       41.42      6.85 o 
  12   6   2       64.60       63.75     11.33 o 
  13   6   2       19.34       21.87      5.53 o 
  14   6   2        2.96        8.43      4.59 o 
 -14   7   2        9.51        8.81      6.33 o 
 -13   7   2      292.80      318.44     18.03 o 
 -12   7   2        4.62        9.20      3.11 o 
 -11   7   2       49.11       49.65      7.91 o 
 -10   7   2       50.23       49.91      7.86 o 
  -9   7   2       52.10       62.85     11.13 o 
  -8   7   2      152.86      156.38     20.17 o 
  -7   7   2      569.61      552.19     15.62 o 
  -6   7   2       79.78       83.98      3.46 o 
  -5   7   2      420.20      408.43      7.24 o 
  -4   7   2      204.00      189.46      4.41 o 
  -3   7   2      266.19      258.42      4.37 o 
  -2   7   2      373.73      394.92     10.51 o 
  -1   7   2     3936.51     4541.65     47.39 o 
   0   7   2      544.24      547.15     16.20 o 
   1   7   2      129.06      138.44      4.34 o 
   2   7   2      381.16      390.27      9.81 o 
   3   7   2       51.89       48.89      6.05 o 
   4   7   2      236.54      207.09      6.37 o 
   5   7   2      638.13      649.25     11.93 o 
   6   7   2      255.16      253.46     11.92 o 
   7   7   2      163.45      174.83     13.43 o 
   8   7   2        5.60        7.81      3.10 o 
   9   7   2      311.33      258.68     18.26 o 
  10   7   2       85.89       89.02     15.97 o 
  11   7   2       25.42       17.83      5.21 o 
  12   7   2       16.31       13.71      4.23 o 
  13   7   2       69.02       64.30     15.07 o 
 -13   8   2      320.97      328.01     17.58 o 
 -12   8   2       15.48       17.38      5.48 o 
 -11   8   2      136.32      141.15     29.58 o 
 -10   8   2      115.06      110.99     17.17 o 
  -9   8   2       44.37       40.15      8.91 o 
  -8   8   2      163.35      152.35     15.83 o 
  -7   8   2      372.18      364.09     10.62 o 
  -6   8   2      375.29      380.45      8.53 o 
  -5   8   2       82.24       82.35      6.66 o 
  -4   8   2      665.72      685.29     14.34 o 
  -3   8   2      317.83      315.96      8.65 o 
  -2   8   2      553.88      553.87     17.06 o 
  -1   8   2      245.71      244.30      7.27 o 
   0   8   2      411.79      404.05     13.43 o 
   1   8   2     1250.33     1229.12     23.50 o 
   2   8   2      171.55      151.14      8.84 o 
   3   8   2      165.69      161.12      4.15 o 
   4   8   2      457.83      444.76     13.60 o 
   5   8   2      423.47      455.24     10.48 o 
   6   8   2      171.79      177.14      4.27 o 
   7   8   2       61.25       74.99     11.09 o 
   8   8   2        0.45        6.16      3.99 o 
   9   8   2      751.81      683.73     19.39 o 
  10   8   2       13.37       20.16      5.68 o 
  11   8   2        4.72        5.86      3.94 o 
  12   8   2       91.20       81.40     16.17 o 
  13   8   2        0.29        4.31      4.88 o 
 -13   9   2       76.44       60.47     17.81 o 
 -12   9   2       57.82       64.20     13.92 o 
 -11   9   2       15.80       18.28      6.63 o 
 -10   9   2       18.68       23.17      6.25 o 
  -9   9   2       12.00       12.13      4.06 o 
  -8   9   2      110.51      103.82     15.10 o 
  -7   9   2      245.01      240.01      9.20 o 
  -6   9   2       59.70       62.21      8.49 o 
  -5   9   2      447.02      438.17      7.64 o 
  -4   9   2      122.40      124.93      9.71 o 
  -3   9   2      347.47      347.41     13.50 o 
  -2   9   2      224.98      240.66     11.09 o 
  -1   9   2       85.17       93.91      7.97 o 
   0   9   2      661.38      727.85     18.13 o 
   1   9   2      912.24      910.93     19.53 o 
   2   9   2      470.86      468.05     10.83 o 
   3   9   2       34.19       29.98      4.06 o 
   4   9   2      314.35      301.00      6.99 o 
   5   9   2     1193.83     1138.33     22.90 o 
   6   9   2       77.99       71.13      3.48 o 
   7   9   2       37.43       37.22      6.58 o 
   8   9   2      122.22      116.49     16.51 o 
   9   9   2      314.30      313.10     18.16 o 
  10   9   2       37.06       33.96     10.25 o 
  11   9   2       52.64       49.90      9.88 o 
  12   9   2       60.59       53.66     12.45 o 
 -12  10   2       32.24       33.85     10.43 o 
 -11  10   2       29.29       38.24      9.78 o 
 -10  10   2       36.66       44.02      8.48 o 
  -9  10   2      210.17      197.25     28.05 o 
  -8  10   2      156.01      155.09     21.92 o 
  -7  10   2      169.58      151.54     13.78 o 
  -6  10   2       75.00       77.40      6.16 o 
  -5  10   2        0.54        6.40      2.77 o 
  -4  10   2       15.46       16.07      2.72 o 
  -3  10   2      307.37      318.84     12.09 o 
  -2  10   2      116.50      124.49      7.96 o 
  -1  10   2      784.77      782.16     16.23 o 
   0  10   2      239.41      229.08     10.09 o 
   1  10   2      173.92      168.46      8.02 o 
   2  10   2      242.03      226.30     10.51 o 
   3  10   2      211.47      197.93      8.27 o 
   4  10   2      369.76      383.44     14.36 o 
   5  10   2      445.99      436.34      9.09 o 
   6  10   2       12.16       15.30      4.58 o 
   7  10   2       84.96       94.87     15.73 o 
   8  10   2      121.71      128.85     18.99 o 
   9  10   2       71.02       61.36     13.04 o 
  10  10   2       93.63      108.29     17.55 o 
  11  10   2      357.20      387.03     15.85 o 
  12  10   2        9.90       12.68      5.37 o 
 -12  11   2       13.73       12.59      5.16 o 
 -11  11   2       82.16       86.56     21.65 o 
 -10  11   2       32.50       47.25     11.99 o 
  -9  11   2       55.24       57.72     11.72 o 
  -8  11   2      299.34      316.84     15.35 o 
  -7  11   2      150.84      147.15      9.99 o 
  -6  11   2      236.02      255.98     13.85 o 
  -5  11   2      531.02      561.61     19.75 o 
  -4  11   2       27.15       23.08      4.32 o 
  -3  11   2      151.42      151.02     10.09 o 
  -2  11   2      125.98      126.23      7.94 o 
  -1  11   2      133.90      141.33      8.40 o 
   0  11   2      456.56      477.41     14.40 o 
   1  11   2      233.35      220.00      8.16 o 
   2  11   2       23.76       30.69      6.26 o 
   3  11   2       37.46       39.67      6.98 o 
   4  11   2     2505.71     2632.87     53.59 o 
   5  11   2      150.61      148.14      7.45 o 
   6  11   2       17.17       22.12      5.42 o 
   7  11   2      119.68      129.25     21.81 o 
   8  11   2       16.21       20.95      5.65 o 
   9  11   2        7.58       13.10      5.12 o 
  10  11   2       29.65       46.49      9.41 o 
  11  11   2       46.33       31.73     10.03 o 
 -11  12   2       43.66       37.54      9.98 o 
 -10  12   2       25.15       29.15      7.32 o 
  -9  12   2       12.66       18.66      6.07 o 
  -8  12   2      118.61      119.11     23.91 o 
  -7  12   2      111.95      112.36     19.78 o 
  -6  12   2      262.66      290.60     12.85 o 
  -5  12   2      165.14      168.60     12.45 o 
  -4  12   2     1155.20     1203.53     30.09 o 
  -3  12   2      693.65      712.12     19.21 o 
  -2  12   2      424.79      415.86     14.12 o 
  -1  12   2      126.43      120.54     10.19 o 
   0  12   2      362.57      355.99     10.66 o 
   1  12   2      383.54      377.29     12.26 o 
   2  12   2      119.93      108.81      9.10 o 
   3  12   2      718.62      751.84     22.81 o 
   4  12   2      828.58      855.31     37.30 o 
   5  12   2      558.06      555.77     26.33 o 
   6  12   2       30.65       48.42     10.59 o 
   7  12   2       21.31       24.15      7.65 o 
   8  12   2       24.61       33.08      7.94 o 
   9  12   2       13.19       14.70      6.80 o 
  10  12   2       25.66       26.28      8.51 o 
 -10  13   2       15.19       19.72      7.23 o 
  -9  13   2       14.72       25.11     10.52 o 
  -8  13   2       13.33       16.35      5.77 o 
  -7  13   2       39.70       42.37     11.96 o 
  -6  13   2       85.09      109.38     23.52 o 
  -5  13   2      127.31      128.32     30.73 o 
  -4  13   2       31.82       31.51      6.47 o 
  -3  13   2      159.31      164.28     10.40 o 
  -2  13   2       27.98       27.65      5.72 o 
  -1  13   2       28.66       25.59      5.31 o 
   0  13   2       46.82       67.14     10.50 o 
   1  13   2       18.17       25.73      5.28 o 
   2  13   2       16.77       17.52      3.69 o 
   3  13   2      835.24      887.53     20.47 o 
   4  13   2       47.34       51.02      9.85 o 
   5  13   2      320.19      325.68     17.15 o 
   6  13   2        3.40        8.71      5.99 o 
   7  13   2       56.18       52.11     12.22 o 
   8  13   2       26.44       28.48      8.15 o 
   9  13   2        9.10       10.33      6.25 o 
  -9  14   2        8.90        8.58      5.96 o 
  -8  14   2       77.37       78.23     16.54 o 
  -7  14   2       32.54       33.04     11.24 o 
  -6  14   2      116.55      130.44     28.88 o 
  -5  14   2       27.13       24.20      8.58 o 
  -4  14   2       32.17       32.34      9.86 o 
  -3  14   2       13.40       21.05      5.43 o 
  -2  14   2       76.24       65.65     12.81 o 
  -1  14   2       14.94       15.07      4.38 o 
   0  14   2      299.23      307.63     13.04 o 
   1  14   2       58.78       54.07     10.79 o 
   2  14   2      448.39      491.17     21.78 o 
   3  14   2       97.12      104.13     21.25 o 
   4  14   2       41.53       62.26     12.40 o 
   5  14   2       84.57       94.62     18.33 o 
   6  14   2       99.22       73.58     18.75 o 
   7  14   2      172.20      170.03     35.52 o 
   8  14   2        1.77        5.40      4.75 o 
  -7  15   2       70.51       65.24     17.04 o 
  -6  15   2       68.64       71.28     17.39 o 
  -5  15   2        3.20        9.87      4.91 o 
  -4  15   2        5.78        6.20      5.69 o 
  -3  15   2       26.76       31.31     10.02 o 
  -2  15   2       26.25       25.60      6.75 o 
  -1  15   2      200.10      205.48     12.06 o 
   0  15   2      147.45      129.74     25.80 o 
   1  15   2       83.77       73.95     19.20 o 
   2  15   2      143.55      134.93     26.36 o 
   3  15   2       35.93       48.97     10.20 o 
   4  15   2      136.07      139.65     35.25 o 
   5  15   2       32.73       35.93     12.82 o 
   6  15   2       34.58       30.03     10.81 o 
   7  15   2       81.68       86.61     22.28 o 
  -5  16   2       36.02       25.99     12.63 o 
  -4  16   2       34.86       33.65     14.01 o 
  -3  16   2       47.00       39.33     11.19 o 
  -2  16   2       31.29       25.36      5.94 o 
  -1  16   2       35.30       27.95      9.45 o 
   0  16   2       40.32       26.29      7.25 o 
   1  16   2        8.06       17.82      5.61 o 
   2  16   2       16.99       17.57      8.83 o 
   3  16   2        7.95        8.92      6.42 o 
   4  16   2        1.88        4.41      5.09 o 
   5  16   2      216.88      254.64     27.65 o 
   0  17   2      108.40       75.36     20.52 o 
 -15   0   3       60.56       37.05     18.97 o 
 -14   0   3       19.38       37.05     18.97 o 
 -13   0   3       21.15       40.66     16.26 o 
 -12   0   3       55.70       51.23     17.21 o 
 -11   0   3       26.75       23.54     11.69 o 
 -10   0   3       37.19       36.76     11.69 o 
  -9   0   3       32.01       25.49      5.64 o 
  -8   0   3     1101.50     1043.21     61.64 o 
  -7   0   3      540.32      496.76     20.17 o 
  -6   0   3      747.89      702.15     25.53 o 
  -5   0   3      128.76      118.21      6.24 o 
  -4   0   3        0.64        2.86      2.00 o 
  -3   0   3      486.28      442.30     11.09 o 
  -2   0   3      307.49      271.20      8.60 o 
  -1   0   3      194.17      167.90      5.34 o 
   0   0   3        0.16        7.12     13.55 o 
   1   0   3        0.11        4.80      3.83 o 
   2   0   3       55.71       49.62      9.11 o 
   3   0   3      871.20      839.14     10.25 o 
   4   0   3      863.23      847.24     25.61 o 
   5   0   3      204.99      187.23      7.95 o 
   6   0   3        1.95        3.90      2.10 o 
   7   0   3      294.56      297.56     10.20 o 
   8   0   3      298.31      309.70     20.33 o 
   9   0   3     1209.15     1146.72     46.08 o 
  10   0   3      862.38      902.18     34.06 o 
  11   0   3       73.80       86.55     21.61 o 
  12   0   3        7.75        7.84      4.33 o 
  13   0   3       47.06       46.98     15.36 o 
  14   0   3       31.68       44.27     29.82 o 
  15   0   3       45.28       74.99     40.66 o 
 -15   1   3       69.92       65.19     31.02 o 
 -14   1   3       59.92       72.69     20.34 o 
 -13   1   3        3.92        6.06      5.18 o 
 -12   1   3       90.84       81.36     16.50 o 
 -11   1   3       51.61       67.06     12.72 o 
 -10   1   3      194.95      174.32     18.39 o 
  -9   1   3      496.91      477.31     12.64 o 
  -8   1   3     2254.80     2358.55     59.30 o 
  -7   1   3      714.32      737.36     17.24 o 
  -6   1   3      228.27      236.39      8.89 o 
  -5   1   3      738.96      745.71     13.79 o 
  -4   1   3      692.70      633.48     10.82 o 
  -3   1   3      515.58      479.06      8.20 o 
  -2   1   3    12524.32    13035.46     96.87 o 
  -1   1   3    19036.52    19435.78    599.05 o 
   0   1   3     1733.03     1643.44     16.40 o 
   1   1   3      612.13      579.94      8.21 o 
   2   1   3      524.17      459.43     10.63 o 
   3   1   3      315.72      276.63      6.42 o 
   4   1   3      983.06      982.84     11.19 o 
   5   1   3      153.58      143.12      4.07 o 
   6   1   3      310.15      306.54      9.08 o 
   7   1   3      726.20      743.08     15.98 o 
   8   1   3      668.50      652.15     14.88 o 
   9   1   3      812.86      751.59     17.00 o 
  10   1   3     3290.48     3476.93     36.31 o 
  11   1   3      240.76      249.79     11.02 o 
  12   1   3      125.28      134.80     27.78 o 
  13   1   3       69.40       69.13     20.12 o 
  14   1   3        7.58       14.61      7.35 o 
  15   1   3       32.60       39.73     20.76 o 
 -15   2   3        2.96        5.77      8.23 o 
 -14   2   3       79.68       70.37     16.97 o 
 -13   2   3      231.22      191.38     30.28 o 
 -12   2   3        2.57       10.65      4.50 o 
 -11   2   3      115.25      117.55     11.07 o 
 -10   2   3       34.66       34.90      6.64 o 
  -9   2   3        0.76        4.76      3.32 o 
  -8   2   3      517.27      526.11     12.67 o 
  -7   2   3      211.12      194.04      6.33 o 
  -6   2   3       46.81       34.26      6.52 o 
  -5   2   3      249.49      248.59      6.26 o 
  -4   2   3       10.47       11.89      1.47 o 
  -3   2   3     1244.28     1170.91     10.48 o 
  -2   2   3    32035.25    34013.50    443.22 o 
  -1   2   3      390.77      337.20      5.75 o 
   0   2   3     2556.44     2538.04     17.37 o 
   1   2   3      932.73      789.03      7.02 o 
   2   2   3      147.45      148.67      3.36 o 
   3   2   3     4910.20     4999.69     54.36 o 
   4   2   3     2002.45     2064.33     31.63 o 
   5   2   3     1221.65     1209.43     23.23 o 
   6   2   3      664.09      652.15     19.56 o 
   7   2   3      535.33      573.77     12.86 o 
   8   2   3      128.53      130.74      6.32 o 
   9   2   3      855.65      818.90     18.25 o 
  10   2   3     1651.52     1669.98     41.25 o 
  11   2   3       39.19       30.67      7.58 o 
  12   2   3       50.18       49.47     14.01 o 
  13   2   3      131.56      140.25     33.03 o 
  14   2   3        1.70       11.81      7.79 o 
  15   2   3       12.55       17.09     11.50 o 
 -15   3   3       79.55       54.25     28.83 o 
 -14   3   3       15.90       13.10      8.42 o 
 -13   3   3      173.44      123.00     26.16 o 
 -12   3   3       82.23       88.50     18.72 o 
 -11   3   3       35.20       36.62      7.99 o 
 -10   3   3       90.48       84.09      7.55 o 
  -9   3   3      197.12      191.62      9.57 o 
  -8   3   3     1223.09     1343.54     37.41 o 
  -7   3   3      644.45      640.80     19.56 o 
  -6   3   3       20.65       17.26      3.20 o 
  -5   3   3      773.69      816.54     19.75 o 
  -4   3   3      616.14      661.08     10.43 o 
  -3   3   3      589.31      589.07      9.13 o 
  -2   3   3    17024.23    18924.96    137.90 o 
  -1   3   3     2504.52     2588.72     33.58 o 
   0   3   3      172.01      154.84      3.66 o 
   1   3   3     2974.12     2823.76     19.37 o 
   2   3   3       41.55       46.83      4.03 o 
   3   3   3     1525.72     1452.12     12.02 o 
   4   3   3     7170.62     7550.05     80.99 o 
   5   3   3     2440.89     2404.32     29.00 o 
   6   3   3     1193.74     1230.66     20.69 o 
   7   3   3       79.43       80.97      4.89 o 
   8   3   3      547.27      545.93     11.13 o 
   9   3   3      565.61      533.67     26.57 o 
  10   3   3      632.79      591.52     18.21 o 
  11   3   3      336.21      303.92     17.98 o 
  12   3   3       60.61       70.49     18.33 o 
  13   3   3       52.59       67.25     22.82 o 
  14   3   3       41.17       55.07     16.85 o 
 -15   4   3       21.50       28.91     12.09 o 
 -14   4   3       81.09       88.84     20.85 o 
 -13   4   3       34.67       27.15      7.66 o 
 -12   4   3       58.68       61.69     12.07 o 
 -11   4   3       14.11       14.04      5.69 o 
 -10   4   3       54.68       50.08      9.54 o 
  -9   4   3      302.23      296.96      8.62 o 
  -8   4   3      266.56      278.02     11.23 o 
  -7   4   3      890.91      910.77     17.31 o 
  -6   4   3        8.56       17.83      2.77 o 
  -5   4   3     1744.15     1779.49     29.63 o 
  -4   4   3     2574.85     2826.86     38.94 o 
  -3   4   3      761.93      766.05     11.68 o 
  -2   4   3     2247.59     2147.10     19.62 o 
  -1   4   3      616.59      584.09      9.46 o 
   0   4   3      239.35      229.16      5.47 o 
   1   4   3      122.39      125.17      3.24 o 
   2   4   3      643.86      602.68     10.65 o 
   3   4   3     1939.86     1987.61     16.19 o 
   4   4   3     2612.78     2857.54     53.18 o 
   5   4   3       59.48       64.38      4.20 o 
   6   4   3      537.12      579.69     20.16 o 
   7   4   3      117.16      119.61     14.77 o 
   8   4   3        4.97        8.17      4.55 o 
   9   4   3      107.01      109.22     17.85 o 
  10   4   3      334.52      340.35     19.95 o 
  11   4   3       54.72       62.17     15.21 o 
  12   4   3       71.66       68.27     16.21 o 
  13   4   3       85.47       85.94     22.86 o 
  14   4   3      158.10      161.23     43.85 o 
 -15   5   3       57.16       32.25     15.32 o 
 -14   5   3      126.52       92.72     20.55 o 
 -13   5   3      160.06      153.25     28.12 o 
 -12   5   3       99.37      125.64     26.13 o 
 -11   5   3       29.19       32.89      8.48 o 
 -10   5   3       24.18       17.14      6.22 o 
  -9   5   3       92.80      102.26     16.31 o 
  -8   5   3      367.19      350.33      9.19 o 
  -7   5   3       20.54       21.67      3.43 o 
  -6   5   3      377.30      366.67      9.96 o 
  -5   5   3      258.70      276.37      5.56 o 
  -4   5   3      775.44      735.75     14.18 o 
  -3   5   3     6483.82     6697.21     54.20 o 
  -2   5   3      869.57      847.97     12.35 o 
  -1   5   3      389.21      437.06      7.23 o 
   0   5   3       43.19       43.24      1.95 o 
   1   5   3       10.46       11.39      1.32 o 
   2   5   3      129.25      114.06      3.84 o 
   3   5   3      866.93      933.03     10.03 o 
   4   5   3      339.63      360.30      8.11 o 
   5   5   3      183.81      185.47      5.00 o 
   6   5   3       18.44       19.77      2.81 o 
   7   5   3      398.46      400.86     20.73 o 
   8   5   3      187.69      211.51     11.63 o 
   9   5   3      108.48       91.56     15.20 o 
  10   5   3      278.38      265.66     33.86 o 
  11   5   3      137.15      118.87     26.61 o 
  12   5   3       21.04       21.31      9.89 o 
  13   5   3        5.30        7.64      6.77 o 
  14   5   3       57.88       53.56     22.23 o 
 -14   6   3      232.93      247.38     18.20 o 
 -13   6   3      184.04      178.96     34.69 o 
 -12   6   3       11.27       14.53      3.93 o 
 -11   6   3       27.56       39.67      7.92 o 
 -10   6   3       66.14       70.09     16.55 o 
  -9   6   3      423.01      427.85     11.04 o 
  -8   6   3     1338.92     1339.21     24.79 o 
  -7   6   3      694.29      664.09     11.64 o 
  -6   6   3      355.82      349.64     10.55 o 
  -5   6   3       84.56       89.19      6.77 o 
  -4   6   3      217.46      218.43      4.84 o 
  -3   6   3      671.48      717.33     14.86 o 
  -2   6   3      824.12      846.46     11.22 o 
  -1   6   3     6677.76     6977.98    115.99 o 
   0   6   3      277.07      290.62      8.22 o 
   1   6   3      433.21      401.50      8.94 o 
   2   6   3     1512.82     1422.45     21.53 o 
   3   6   3     1833.49     1996.62     26.39 o 
   4   6   3     1000.75     1041.46     14.31 o 
   5   6   3      278.54      283.00      8.71 o 
   6   6   3        2.07        3.12      1.16 o 
   7   6   3       71.71       70.51     11.48 o 
   8   6   3        6.70       15.72      4.65 o 
   9   6   3      466.57      407.15     17.23 o 
  10   6   3      141.37      128.17     22.15 o 
  11   6   3        8.81       16.11      7.33 o 
  12   6   3        3.26       15.76      5.86 o 
  13   6   3       29.90       27.46      7.87 o 
  14   6   3       89.88       92.44     22.42 o 
 -14   7   3       90.29       69.03     18.30 o 
 -13   7   3       19.35       15.26      6.57 o 
 -12   7   3       64.68       63.99     11.09 o 
 -11   7   3       80.52       89.17     20.24 o 
 -10   7   3       77.93       79.09     11.57 o 
  -9   7   3      416.65      402.37     17.88 o 
  -8   7   3     1072.59     1050.56     23.59 o 
  -7   7   3     1255.42     1280.99     17.13 o 
  -6   7   3      234.13      230.90      8.32 o 
  -5   7   3      127.49      118.23      4.57 o 
  -4   7   3      402.42      398.28     10.33 o 
  -3   7   3      157.60      168.29      3.76 o 
  -2   7   3     1158.05     1163.17     24.92 o 
  -1   7   3     2639.78     2822.27     66.90 o 
   0   7   3     1239.84     1309.39     31.52 o 
   1   7   3      794.09      763.92     13.41 o 
   2   7   3      175.43      166.64      4.51 o 
   3   7   3      137.77      155.80      4.71 o 
   4   7   3     1765.24     1847.02     28.40 o 
   5   7   3       34.62       44.97      5.84 o 
   6   7   3      121.68      122.62      3.37 o 
   7   7   3      338.27      338.09     10.93 o 
   8   7   3       48.95       57.25      8.86 o 
   9   7   3       98.05       83.02     12.91 o 
  10   7   3       17.18       25.38      6.89 o 
  11   7   3       90.09       88.66     14.88 o 
  12   7   3       13.46       14.93      4.80 o 
  13   7   3       97.83       91.72     21.32 o 
 -13   8   3      128.17      127.89     30.78 o 
 -12   8   3       18.81       25.59      6.85 o 
 -11   8   3       87.12       92.28     16.36 o 
 -10   8   3        9.45        9.16      3.62 o 
  -9   8   3      178.81      169.49     22.66 o 
  -8   8   3      158.69      175.63     14.42 o 
  -7   8   3     2250.14     2396.97     41.35 o 
  -6   8   3       32.99       38.90      5.12 o 
  -5   8   3       50.84       53.26      5.26 o 
  -4   8   3       64.27       63.52      5.11 o 
  -3   8   3      183.35      173.20      9.03 o 
  -2   8   3      192.07      187.95      6.35 o 
  -1   8   3      200.50      194.22      6.49 o 
   0   8   3      408.25      434.43     13.92 o 
   1   8   3      759.72      778.99     35.50 o 
   2   8   3      110.60      106.40      3.37 o 
   3   8   3      348.93      314.10      9.09 o 
   4   8   3       17.99       14.54      2.84 o 
   5   8   3      119.16      117.79      5.29 o 
   6   8   3      147.45      137.22      5.34 o 
   7   8   3       46.10       52.89      8.40 o 
   8   8   3       37.17       35.47      5.48 o 
   9   8   3       52.34       47.23      8.57 o 
  10   8   3       27.36       19.81      5.78 o 
  11   8   3       26.95       26.93      5.27 o 
  12   8   3       36.65       35.54      6.93 o 
  13   8   3       18.86       21.75      6.45 o 
 -13   9   3       11.87       13.84      6.15 o 
 -12   9   3        1.47        6.83      4.15 o 
 -11   9   3       28.64       38.36      8.75 o 
 -10   9   3       56.14       53.56     10.02 o 
  -9   9   3      357.81      369.13     11.08 o 
  -8   9   3      159.27      169.73     13.07 o 
  -7   9   3     1635.13     1688.49     34.88 o 
  -6   9   3     1061.28     1092.14     26.47 o 
  -5   9   3      626.81      596.86     10.76 o 
  -4   9   3      139.46      138.60      5.09 o 
  -3   9   3      637.51      637.81     20.16 o 
  -2   9   3      789.15      861.00     16.01 o 
  -1   9   3      304.61      313.57     16.44 o 
   0   9   3        7.08       14.35      3.51 o 
   1   9   3      144.46      145.19      7.67 o 
   2   9   3       45.89       50.03      3.57 o 
   3   9   3       57.43       57.44      4.13 o 
   4   9   3      259.63      254.12     10.16 o 
   5   9   3      379.80      384.06     11.37 o 
   6   9   3        4.29       10.22      3.39 o 
   7   9   3      107.94      116.98     19.79 o 
   8   9   3       35.16       32.59      5.78 o 
   9   9   3      163.05      151.92     21.98 o 
  10   9   3      121.74      111.24     18.27 o 
  11   9   3      212.96      203.41     32.66 o 
  12   9   3      192.70      147.48     36.05 o 
 -12  10   3      112.49      111.99     31.34 o 
 -11  10   3       21.78       26.51      6.12 o 
 -10  10   3       48.99       49.09      8.69 o 
  -9  10   3       48.65       46.44      8.95 o 
  -8  10   3       43.47       51.97      9.70 o 
  -7  10   3      111.79      105.61     14.37 o 
  -6  10   3      221.78      209.43      7.19 o 
  -5  10   3      433.49      403.79     10.98 o 
  -4  10   3      192.20      188.29      7.78 o 
  -3  10   3      161.93      158.99      7.68 o 
  -2  10   3       12.31       11.22      2.97 o 
  -1  10   3      103.43      104.57      7.22 o 
   0  10   3      111.21      110.75      6.12 o 
   1  10   3       21.09       20.24      3.54 o 
   2  10   3       64.95       71.73     12.24 o 
   3  10   3     2415.10     2616.29     49.30 o 
   4  10   3      752.76      742.99     17.67 o 
   5  10   3      379.89      389.98      8.56 o 
   6  10   3      239.40      233.89     12.34 o 
   7  10   3      131.63      116.37     16.92 o 
   8  10   3       76.23       68.78     16.52 o 
   9  10   3      121.09       94.30     14.15 o 
  10  10   3       15.32       20.00      8.87 o 
  11  10   3       64.79       38.41     13.31 o 
  12  10   3      143.41      117.94     31.14 o 
 -12  11   3       25.05       24.89      8.50 o 
 -11  11   3       53.52       58.60     13.53 o 
 -10  11   3       88.33       78.43     17.56 o 
  -9  11   3       66.01       52.05     12.60 o 
  -8  11   3      226.69      229.77     14.66 o 
  -7  11   3      294.46      299.23     13.72 o 
  -6  11   3      415.62      476.09     28.04 o 
  -5  11   3      177.76      195.18      9.79 o 
  -4  11   3       91.85      100.06      8.54 o 
  -3  11   3       49.71       47.79      9.19 o 
  -2  11   3       10.67        9.32      3.27 o 
  -1  11   3      318.79      313.95      9.79 o 
   0  11   3       85.60       84.40      6.45 o 
   1  11   3      113.64      110.60      7.93 o 
   2  11   3       32.35       37.94      5.71 o 
   3  11   3      156.81      172.79     11.49 o 
   4  11   3      137.59      139.79      8.96 o 
   5  11   3      170.64      175.73      8.36 o 
   6  11   3       37.73       40.21      7.41 o 
   7  11   3       51.75       43.60     10.15 o 
   8  11   3       24.87       32.86      7.02 o 
   9  11   3        2.71        3.98      3.98 o 
  10  11   3        0.92        1.58      4.45 o 
  11  11   3       49.68       35.42     20.23 o 
 -11  12   3      116.39      115.88     28.28 o 
 -10  12   3      151.50      143.54     32.86 o 
  -9  12   3      137.96      122.16     23.04 o 
  -8  12   3      192.69      206.74     11.61 o 
  -7  12   3       31.84       38.80      7.87 o 
  -6  12   3       93.98      123.73     17.15 o 
  -5  12   3        3.65        5.18      3.19 o 
  -4  12   3       20.34       18.15      4.04 o 
  -3  12   3      849.61      876.53     22.25 o 
  -2  12   3      675.87      692.20     24.86 o 
  -1  12   3       36.86       34.49      5.94 o 
   0  12   3      108.90      109.71      8.16 o 
   1  12   3        2.62        3.35      2.29 o 
   2  12   3        0.15        3.70      2.69 o 
   3  12   3      224.19      250.05     17.98 o 
   4  12   3      128.91      123.69     12.52 o 
   5  12   3       75.93       87.93     15.21 o 
   6  12   3      492.28      518.50     36.24 o 
   7  12   3       35.99       34.75     10.12 o 
   8  12   3       52.65       61.70     13.43 o 
   9  12   3       18.00       25.34      9.27 o 
  10  12   3       99.81      100.43     25.18 o 
 -10  13   3       19.64       23.91      8.62 o 
  -9  13   3       26.18       23.42      5.82 o 
  -8  13   3       25.51       28.82      7.20 o 
  -7  13   3      161.67      187.01     26.75 o 
  -6  13   3       59.45       52.48     10.38 o 
  -5  13   3      111.70      115.00     20.80 o 
  -4  13   3       44.96       37.41      7.33 o 
  -3  13   3       42.42       47.25      8.13 o 
  -2  13   3      106.18       90.84     12.78 o 
  -1  13   3       32.86       27.34      5.80 o 
   0  13   3       12.41       12.08      2.73 o 
   1  13   3       13.63       17.19      3.73 o 
   2  13   3       18.92       25.96      5.59 o 
   3  13   3       48.43       52.85     10.89 o 
   4  13   3      563.40      563.86     21.43 o 
   5  13   3      380.74      386.57     27.92 o 
   6  13   3      208.59      225.17     39.81 o 
   7  13   3      380.59      416.79     35.88 o 
   8  13   3      129.79      122.32     27.66 o 
   9  13   3       19.10       11.96      7.56 o 
  -8  14   3       92.77       92.40     19.59 o 
  -7  14   3      131.61      132.36     27.28 o 
  -6  14   3       63.40       63.66     12.46 o 
  -5  14   3       20.65       20.16      5.98 o 
  -4  14   3        8.37        9.95      3.53 o 
  -3  14   3      145.91      147.29     29.20 o 
  -2  14   3       50.45       48.60      9.33 o 
  -1  14   3      148.44      171.41     18.13 o 
   0  14   3       61.72       75.13     17.78 o 
   1  14   3       33.34       34.12      7.12 o 
   2  14   3       77.33       56.76     12.19 o 
   3  14   3       69.92       63.63     13.07 o 
   4  14   3       91.24      100.31     21.42 o 
   5  14   3      347.94      362.69     21.03 o 
   6  14   3      136.95      137.40     24.88 o 
   7  14   3       71.99       78.75     16.18 o 
   8  14   3      126.48      120.44     35.15 o 
  -7  15   3       21.89       29.07      9.98 o 
  -6  15   3       12.90        9.30      5.01 o 
  -5  15   3       32.79       30.11      7.74 o 
  -4  15   3       36.35       37.44     12.05 o 
  -3  15   3       26.63       21.47      6.41 o 
  -2  15   3       31.35       24.59      6.79 o 
  -1  15   3        7.27       14.84      5.19 o 
   0  15   3       33.21       24.48      6.80 o 
   1  15   3      121.28      113.05     23.20 o 
   2  15   3      118.84      102.92     19.71 o 
   3  15   3       18.64       20.48      5.84 o 
   4  15   3       11.30       15.80      6.68 o 
   5  15   3       19.61       18.85      7.64 o 
   6  15   3        4.82        5.25      5.28 o 
  -5  16   3       74.77       54.09     22.89 o 
  -4  16   3        0.50        6.67      4.36 o 
  -3  16   3       13.03       12.77      5.30 o 
  -2  16   3      114.21       96.41     27.44 o 
  -1  16   3       42.13       42.13     11.01 o 
   0  16   3       88.07       58.95     12.98 o 
   1  16   3      449.14      460.71     14.83 o 
   2  16   3      534.79      539.83     19.12 o 
   3  16   3      118.67      129.23     41.43 o 
   4  16   3       62.50       42.82     14.82 o 
 -15   0   4       28.52        9.94      9.94 o 
 -14   0   4      228.51      206.01     84.93 o 
 -13   0   4      375.87      379.90     17.09 o 
 -12   0   4      229.57      228.66     13.65 o 
 -11   0   4      222.58      212.68     15.36 o 
 -10   0   4      394.75      372.43     35.24 o 
  -9   0   4      472.18      517.68     20.78 o 
  -8   0   4       12.31       16.72      8.31 o 
  -7   0   4      561.41      514.20     27.67 o 
  -6   0   4     1190.77     1284.55     47.52 o 
  -5   0   4       42.62       49.79      8.20 o 
  -4   0   4      268.62      263.84      8.54 o 
  -3   0   4      172.23      197.45     10.07 o 
  -2   0   4     1276.72     1272.43     16.47 o 
  -1   0   4     3377.61     3266.47     95.33 o 
   0   0   4      153.12      119.88      4.95 o 
   1   0   4     2082.99     2096.66     55.05 o 
   2   0   4     4492.91     4299.89    124.03 o 
   3   0   4       71.27       37.73      6.65 o 
   4   0   4     8951.40     9830.40    198.86 o 
   5   0   4      200.77      159.42     10.34 o 
   6   0   4      112.22      123.26      6.72 o 
   7   0   4       47.28       44.27     13.01 o 
   8   0   4     1843.51     1794.40     81.32 o 
   9   0   4       66.36       44.11     18.07 o 
  10   0   4       96.21       95.60     24.18 o 
  11   0   4        0.31        7.97      5.11 o 
  12   0   4        3.68       14.46     10.84 o 
  13   0   4       23.70       14.46     20.78 o 
  14   0   4       33.53       47.89     14.46 o 
 -15   1   4       57.12       72.88     21.06 o 
 -14   1   4      295.61      264.76     72.41 o 
 -13   1   4       32.04       34.83      9.05 o 
 -12   1   4      111.06      105.05     19.99 o 
 -11   1   4       42.54       44.46      8.35 o 
 -10   1   4       34.02       49.00      9.99 o 
  -9   1   4        8.61        6.65      4.02 o 
  -8   1   4      243.76      259.61     10.27 o 
  -7   1   4      448.53      467.69     15.44 o 
  -6   1   4       93.54       82.99      7.02 o 
  -5   1   4      643.36      664.18     13.62 o 
  -4   1   4      262.50      268.33      6.88 o 
  -3   1   4      114.20      108.29      3.20 o 
  -2   1   4     1017.15      967.25     11.38 o 
  -1   1   4     1879.34     1770.68     28.23 o 
   0   1   4     7118.95     7140.53    238.07 o 
   1   1   4     1023.29     1019.10     26.59 o 
   2   1   4      149.47      146.07      4.35 o 
   3   1   4     4293.23     4296.24     37.08 o 
   4   1   4      690.23      725.95     14.69 o 
   5   1   4       25.43       25.87      3.87 o 
   6   1   4      147.85      146.97      6.23 o 
   7   1   4      136.40      128.09      9.37 o 
   8   1   4      927.35      852.92     22.59 o 
   9   1   4      349.23      340.02     19.82 o 
  10   1   4       53.82       49.77      9.24 o 
  11   1   4      400.94      399.54     11.82 o 
  12   1   4        8.13       15.49      5.44 o 
  13   1   4       47.38       81.16     20.97 o 
  14   1   4      209.85      240.02     54.85 o 
 -15   2   4       19.82       24.40     24.40 o 
 -14   2   4       99.68       78.74     21.20 o 
 -13   2   4      113.82       97.07     19.24 o 
 -12   2   4      104.13      102.79     21.77 o 
 -11   2   4       16.88       17.55      5.46 o 
 -10   2   4      134.49      152.31     10.01 o 
  -9   2   4      178.62      158.94      8.32 o 
  -8   2   4      512.59      538.69     13.87 o 
  -7   2   4      125.56      129.25      8.65 o 
  -6   2   4       56.15       60.80      8.47 o 
  -5   2   4      933.76      920.44     16.90 o 
  -4   2   4      515.50      516.71      9.56 o 
  -3   2   4      431.33      392.99      7.35 o 
  -2   2   4     1233.14     1173.24     15.91 o 
  -1   2   4     3800.26     3861.20     53.04 o 
   0   2   4      156.95      168.08      3.88 o 
   1   2   4        4.31        3.99      1.15 o 
   2   2   4      353.72      315.24      7.39 o 
   3   2   4      782.75      842.78     14.03 o 
   4   2   4      129.52      129.30      4.38 o 
   5   2   4     1332.35     1327.63     25.39 o 
   6   2   4      168.64      164.70      6.17 o 
   7   2   4      812.95      833.79     18.02 o 
   8   2   4      341.03      317.14     10.71 o 
   9   2   4      130.29      114.95      7.62 o 
  10   2   4      988.40     1005.01     28.57 o 
  11   2   4      154.86      142.53     12.73 o 
  12   2   4       59.85       66.94     17.24 o 
  13   2   4       28.25       38.50     13.73 o 
  14   2   4       29.85       50.18     18.40 o 
 -15   3   4       66.93       62.00     29.09 o 
 -14   3   4       27.02       22.65      7.95 o 
 -13   3   4       45.21       48.10     11.17 o 
 -12   3   4       30.36       30.40      9.74 o 
 -11   3   4       72.01       66.96      6.71 o 
 -10   3   4      362.03      355.49     10.11 o 
  -9   3   4      466.13      487.58     13.16 o 
  -8   3   4     1052.71     1106.59     19.28 o 
  -7   3   4      126.16      120.70     10.43 o 
  -6   3   4      336.01      332.44      7.76 o 
  -5   3   4      165.76      165.53      4.68 o 
  -4   3   4     1342.15     1430.96     24.50 o 
  -3   3   4      105.20       98.29      2.88 o 
  -2   3   4     4746.36     4989.35     34.96 o 
  -1   3   4      357.05      352.12      6.17 o 
   0   3   4      538.18      540.31      9.80 o 
   1   3   4     2577.95     2561.18     28.49 o 
   2   3   4      293.74      304.36      6.97 o 
   3   3   4      822.19      834.42     12.76 o 
   4   3   4      161.08      155.29      5.28 o 
   5   3   4      417.88      434.57     13.97 o 
   6   3   4      240.12      242.66      7.21 o 
   7   3   4      180.01      178.76      6.19 o 
   8   3   4      672.52      673.85     13.62 o 
   9   3   4      124.93      120.16      9.21 o 
  10   3   4       35.75       36.09      7.30 o 
  11   3   4       25.33       30.88      8.29 o 
  12   3   4      105.32      115.70     22.93 o 
  13   3   4       22.24       20.01      6.50 o 
  14   3   4       67.03       77.29     24.05 o 
 -15   4   4       62.11       37.94     19.43 o 
 -14   4   4       11.42       16.12      6.38 o 
 -13   4   4       20.99       22.25      6.44 o 
 -12   4   4       61.92       61.47     13.50 o 
 -11   4   4      111.05      109.30     25.15 o 
 -10   4   4       96.88       98.64     10.52 o 
  -9   4   4      303.91      287.31      8.49 o 
  -8   4   4        7.77        7.39      1.95 o 
  -7   4   4      662.67      634.45     13.58 o 
  -6   4   4      690.23      720.84     15.40 o 
  -5   4   4       79.16       75.24      5.15 o 
  -4   4   4      791.24      779.08     15.01 o 
  -3   4   4     2203.32     2126.78     54.60 o 
  -2   4   4     5702.08     5908.58     53.43 o 
  -1   4   4      377.90      345.28      4.82 o 
   0   4   4      849.96      842.14     15.16 o 
   1   4   4     1231.25     1231.54     11.49 o 
   2   4   4      256.16      268.04      6.54 o 
   3   4   4     3155.07     3489.00     48.71 o 
   4   4   4      711.10      818.11     18.41 o 
   5   4   4       90.08       87.46      5.08 o 
   6   4   4       93.99       92.92      8.85 o 
   7   4   4      234.04      229.13     10.27 o 
   8   4   4       63.44       62.29      3.96 o 
   9   4   4      832.04      746.28     22.97 o 
  10   4   4      292.94      275.32     15.64 o 
  11   4   4        7.85        4.85      5.85 o 
  12   4   4       12.92       24.37     10.11 o 
  13   4   4       17.85       25.88      8.68 o 
  14   4   4        7.60       18.87     15.63 o 
 -15   5   4       15.41       20.36      7.40 o 
 -14   5   4      172.50      197.17     27.78 o 
 -13   5   4       57.72       58.10     14.93 o 
 -12   5   4      270.40      296.13     23.71 o 
 -11   5   4      165.74      183.65     28.80 o 
 -10   5   4       75.56       92.93     15.27 o 
  -9   5   4      151.35      153.85      6.80 o 
  -8   5   4      163.19      149.59      8.08 o 
  -7   5   4      369.45      375.72     12.79 o 
  -6   5   4      150.24      159.15      4.57 o 
  -5   5   4      382.24      395.57     10.02 o 
  -4   5   4      248.05      239.79      6.11 o 
  -3   5   4     5436.65     5693.78     78.36 o 
  -2   5   4     1801.13     1825.36     29.47 o 
  -1   5   4      403.88      361.55      6.32 o 
   0   5   4      669.12      665.95     12.18 o 
   1   5   4     1118.59     1171.56     14.13 o 
   2   5   4     2217.85     2264.70     26.42 o 
   3   5   4      735.14      691.95     14.45 o 
   4   5   4      346.95      371.79      9.64 o 
   5   5   4       31.51       34.57      4.67 o 
   6   5   4       28.75       29.77      4.59 o 
   7   5   4      131.06      125.33      9.64 o 
   8   5   4      210.64      197.55     13.83 o 
   9   5   4      219.27      203.05     20.47 o 
  10   5   4      250.12      233.26     19.72 o 
  11   5   4       67.63       66.65     16.28 o 
  12   5   4       17.33       26.08      7.80 o 
  13   5   4       45.02       49.78     13.73 o 
  14   5   4       86.54       69.83     26.14 o 
 -14   6   4       28.84       23.06      6.81 o 
 -13   6   4       44.74       52.58     12.09 o 
 -12   6   4       47.50       49.50      9.87 o 
 -11   6   4      200.77      229.20     15.61 o 
 -10   6   4        7.35       14.25      4.65 o 
  -9   6   4       15.72       15.67      3.04 o 
  -8   6   4      895.19      895.23     16.18 o 
  -7   6   4      199.38      177.65     11.07 o 
  -6   6   4      621.20      626.31     12.23 o 
  -5   6   4      384.08      369.12      9.54 o 
  -4   6   4      167.01      147.07      4.39 o 
  -3   6   4     2973.31     2974.55     38.19 o 
  -2   6   4      485.90      453.25      9.40 o 
  -1   6   4      162.81      169.48      3.12 o 
   0   6   4      126.88      117.39      2.66 o 
   1   6   4      446.14      487.33     12.81 o 
   2   6   4      388.91      367.45     10.01 o 
   3   6   4      140.71      140.98      4.25 o 
   4   6   4      857.69      868.31     14.78 o 
   5   6   4       20.74       24.05      3.50 o 
   6   6   4      114.76      112.76      5.75 o 
   7   6   4     1143.93     1129.16     20.32 o 
   8   6   4      109.35      117.09     16.51 o 
   9   6   4       24.81       38.26      9.53 o 
  10   6   4      575.08      574.86     15.64 o 
  11   6   4      113.96      123.53     19.95 o 
  12   6   4       28.77       36.14      8.20 o 
  13   6   4       14.32       12.50      5.09 o 
 -14   7   4      233.83      245.89     18.30 o 
 -13   7   4       41.51       29.92      7.67 o 
 -12   7   4       39.81       44.30      9.27 o 
 -11   7   4        3.21        7.14      4.20 o 
 -10   7   4       38.72       54.20      9.12 o 
  -9   7   4      301.49      279.32     10.40 o 
  -8   7   4       47.85       50.23      5.58 o 
  -7   7   4     1046.55      994.32     25.33 o 
  -6   7   4      181.62      183.55      6.35 o 
  -5   7   4      126.50      131.48      4.61 o 
  -4   7   4       47.06       47.97      5.66 o 
  -3   7   4     2514.52     2661.95     34.39 o 
  -2   7   4      407.64      421.11     13.73 o 
  -1   7   4       91.52       74.09      4.88 o 
   0   7   4        4.23        6.02      2.07 o 
   1   7   4       58.88       65.06      4.61 o 
   2   7   4      334.99      304.42      5.96 o 
   3   7   4       35.26       28.07      4.00 o 
   4   7   4      267.54      260.25      8.41 o 
   5   7   4       76.56       75.27      4.28 o 
   6   7   4      152.87      143.44      9.02 o 
   7   7   4       56.66       53.37      4.23 o 
   8   7   4        0.22        5.22      3.62 o 
   9   7   4      240.75      254.24     15.38 o 
  10   7   4      155.18      149.15     19.79 o 
  11   7   4       43.63       54.29     11.26 o 
  12   7   4      104.58       90.83     16.96 o 
  13   7   4       73.60       57.18     18.69 o 
 -13   8   4       63.48       76.57     20.22 o 
 -12   8   4       16.07       11.95      3.54 o 
 -11   8   4        2.00        8.97      5.02 o 
 -10   8   4       37.16       35.32      6.38 o 
  -9   8   4       10.46        7.64      4.33 o 
  -8   8   4      297.38      300.74     11.66 o 
  -7   8   4      893.52      923.15     19.13 o 
  -6   8   4      876.11      813.46     14.40 o 
  -5   8   4       46.58       52.04      6.25 o 
  -4   8   4      432.08      459.50     10.34 o 
  -3   8   4       28.76       28.73      4.54 o 
  -2   8   4      276.76      257.29      9.82 o 
  -1   8   4      522.37      533.77     13.32 o 
   0   8   4       54.96       54.14      5.32 o 
   1   8   4      101.29      107.94     13.22 o 
   2   8   4      387.18      409.17     11.79 o 
   3   8   4      936.14      982.36     21.36 o 
   4   8   4      215.08      209.50      8.45 o 
   5   8   4      437.57      435.72     14.52 o 
   6   8   4       50.62       46.41      3.91 o 
   7   8   4       75.02       92.83     11.21 o 
   8   8   4      111.37      113.57     16.74 o 
   9   8   4       10.36       12.54      3.85 o 
  10   8   4        8.85       12.81      4.13 o 
  11   8   4      116.32      127.03     23.32 o 
  12   8   4        0.27        4.22      3.74 o 
 -13   9   4      175.87      209.77     12.42 o 
 -12   9   4       10.31       20.66      5.79 o 
 -11   9   4       39.02       50.69     10.19 o 
 -10   9   4       11.39       13.15      4.11 o 
  -9   9   4      215.78      227.32     16.07 o 
  -8   9   4      144.33      146.67     18.70 o 
  -7   9   4      175.78      166.44      7.13 o 
  -6   9   4      466.96      467.68     10.59 o 
  -5   9   4       88.81       91.38      5.32 o 
  -4   9   4      262.32      279.77      9.41 o 
  -3   9   4      396.90      414.41     12.15 o 
  -2   9   4      182.51      191.09     10.55 o 
  -1   9   4        1.20        4.34      3.14 o 
   0   9   4      129.98      131.23      8.05 o 
   1   9   4      222.79      230.82     12.98 o 
   2   9   4      425.27      428.72     16.34 o 
   3   9   4      603.18      598.46     14.37 o 
   4   9   4      186.76      177.76      8.52 o 
   5   9   4      180.03      189.44      9.46 o 
   6   9   4      382.93      397.40     12.28 o 
   7   9   4      147.04      151.34     23.10 o 
   8   9   4        7.16        5.53      4.64 o 
   9   9   4       84.27       78.70     16.03 o 
  10   9   4        0.71        6.12      4.72 o 
  11   9   4       23.86       21.84      5.47 o 
  12   9   4      113.01       86.34     25.71 o 
 -12  10   4       26.54       28.65      9.67 o 
 -11  10   4        6.62        5.24      6.55 o 
 -10  10   4        5.97        6.56      2.70 o 
  -9  10   4      100.57       87.01     14.32 o 
  -8  10   4       12.50       19.17      5.70 o 
  -7  10   4        8.42       11.05      3.00 o 
  -6  10   4      766.12      741.52     22.02 o 
  -5  10   4      409.39      386.97     14.98 o 
  -4  10   4      124.43      121.55      9.91 o 
  -3  10   4     1132.21     1158.19     24.91 o 
  -2  10   4      975.02      965.39     20.79 o 
  -1  10   4      114.94      123.11      8.36 o 
   0  10   4      103.78      112.87      6.99 o 
   1  10   4      251.08      226.46     11.87 o 
   2  10   4     1146.99     1223.81     29.58 o 
   3  10   4      866.11      835.76     18.07 o 
   4  10   4      846.87      812.35     25.02 o 
   5  10   4     1352.43     1413.51     33.38 o 
   6  10   4      270.37      278.26     18.89 o 
   7  10   4        5.41        9.98      5.40 o 
   8  10   4       36.20       43.36      8.48 o 
   9  10   4      116.15      117.06     25.14 o 
  10  10   4        6.93        7.55      4.52 o 
  11  10   4       51.38       52.87     12.57 o 
 -11  11   4       41.64       28.95      7.25 o 
 -10  11   4      179.00      188.73     18.79 o 
  -9  11   4      115.27      106.60     18.41 o 
  -8  11   4       42.71       40.98      8.04 o 
  -7  11   4       27.81       31.75      5.96 o 
  -6  11   4       60.87       67.22     10.52 o 
  -5  11   4       27.47       25.92      4.79 o 
  -4  11   4      192.18      194.41     10.44 o 
  -3  11   4       73.22       78.06      7.64 o 
  -2  11   4       15.34       19.16      4.79 o 
  -1  11   4       65.33       83.22     12.80 o 
   0  11   4       91.20       95.10      7.65 o 
   1  11   4       14.73       16.11      3.15 o 
   2  11   4      232.61      234.05     11.85 o 
   3  11   4      125.50      140.44     17.59 o 
   4  11   4      178.39      190.46     11.75 o 
   5  11   4       83.45       78.79     15.12 o 
   6  11   4      809.94      860.47     24.14 o 
   7  11   4       29.75       35.52      7.30 o 
   8  11   4       44.99       35.78      8.63 o 
   9  11   4      200.29      211.19     38.40 o 
  10  11   4        9.59       15.52      6.84 o 
  11  11   4       13.63       18.30      8.23 o 
 -11  12   4       63.23       61.91     12.84 o 
 -10  12   4        4.49        9.82      4.78 o 
  -9  12   4      117.86      123.18     25.07 o 
  -8  12   4       13.88       12.71      4.55 o 
  -7  12   4        8.21       18.75      6.75 o 
  -6  12   4        3.97        9.58      4.48 o 
  -5  12   4       19.99       22.06      7.00 o 
  -4  12   4       28.09       25.27      4.87 o 
  -3  12   4      179.53      172.73     11.82 o 
  -2  12   4       46.79       49.79      9.03 o 
  -1  12   4       37.41       36.58      6.72 o 
   0  12   4      250.50      259.20     10.13 o 
   1  12   4      112.79      100.89      7.78 o 
   2  12   4      106.43       97.00      8.04 o 
   3  12   4      592.78      597.81     14.23 o 
   4  12   4      715.33      741.28     15.36 o 
   5  12   4       70.60       77.01     17.50 o 
   6  12   4      204.52      220.12     39.26 o 
   7  12   4       46.26       44.14     11.47 o 
   8  12   4       62.31       44.75     16.39 o 
   9  12   4       82.27       77.81     20.92 o 
  10  12   4       10.95       14.38      5.16 o 
 -10  13   4       21.40       21.25      6.16 o 
  -9  13   4       39.02       31.77      8.15 o 
  -8  13   4        9.46       14.43      4.90 o 
  -7  13   4       21.21       23.54      7.60 o 
  -6  13   4      102.25       91.60     17.40 o 
  -5  13   4       10.49       10.82      2.92 o 
  -4  13   4      137.22      127.16     11.00 o 
  -3  13   4      166.33      168.49     11.95 o 
  -2  13   4      202.11      189.90     11.50 o 
  -1  13   4        1.56        5.83      2.05 o 
   0  13   4       60.83       61.12     11.97 o 
   1  13   4       80.66       83.31     12.32 o 
   2  13   4      468.62      443.26     11.52 o 
   3  13   4        9.45       12.68      4.30 o 
   4  13   4      276.28      303.08     20.79 o 
   5  13   4       36.44       34.15      8.49 o 
   6  13   4       33.99       45.86     12.03 o 
   7  13   4       55.08       54.65     17.50 o 
   8  13   4        4.66       13.06      6.74 o 
   9  13   4      144.74      111.10     29.81 o 
  -8  14   4        8.03       12.39      6.24 o 
  -7  14   4       43.26       39.55     16.24 o 
  -6  14   4       46.35       51.00     12.89 o 
  -5  14   4       49.96       47.55     10.86 o 
  -4  14   4       80.25       79.36     21.19 o 
  -3  14   4       79.61       78.24     16.54 o 
  -2  14   4      206.89      216.40     17.31 o 
  -1  14   4       35.20       37.39      8.65 o 
   0  14   4      162.96      177.96     13.89 o 
   1  14   4      209.48      203.26     18.71 o 
   2  14   4       15.34       12.88      3.72 o 
   3  14   4      484.19      491.67     14.08 o 
   4  14   4       67.88       60.54     15.89 o 
   5  14   4        3.56        9.08      5.15 o 
   6  14   4       72.33       61.58     20.33 o 
   7  14   4       58.21       55.88     18.63 o 
  -7  15   4       16.30       24.98      7.90 o 
  -6  15   4       16.28       15.96      9.36 o 
  -5  15   4       37.96       29.95     12.36 o 
  -4  15   4       93.39       45.49     20.26 o 
  -3  15   4       15.02       14.75      4.43 o 
  -2  15   4      216.23      236.42     26.38 o 
  -1  15   4        4.15        7.35      3.96 o 
   0  15   4        7.64       12.03      4.58 o 
   1  15   4        7.48        9.50      6.13 o 
   2  15   4      471.83      501.41     15.16 o 
   3  15   4       52.46       45.12     14.29 o 
   4  15   4      107.18       82.40     21.06 o 
   5  15   4       40.53       48.57     14.49 o 
   6  15   4       26.43       30.90      7.46 o 
  -4  16   4       70.83       57.44     26.17 o 
  -3  16   4       16.98       25.65      9.52 o 
  -2  16   4       92.01       68.11     17.27 o 
  -1  16   4       23.91       17.60      6.69 o 
   0  16   4        5.83        9.21      4.88 o 
   1  16   4        4.25        5.61      3.08 o 
   2  16   4        9.42       10.10      6.94 o 
   3  16   4        1.77        6.81      4.97 o 
 -15   0   5      158.59      125.59     70.48 o 
 -14   0   5      223.67      204.20     69.57 o 
 -13   0   5        6.62        5.89      5.89 o 
 -12   0   5        0.12        5.72      6.47 o 
 -11   0   5       25.80       23.78      6.69 o 
 -10   0   5       61.00       84.53     21.69 o 
  -9   0   5      760.75      841.21     27.01 o 
  -8   0   5      152.14      163.43     13.21 o 
  -7   0   5        3.27        4.35      3.47 o 
  -6   0   5      271.20      259.32     16.83 o 
  -5   0   5      122.88      126.83      6.27 o 
  -4   0   5      241.52      232.26      9.86 o 
  -3   0   5      112.95      110.85      6.01 o 
  -2   0   5       51.26       50.93      3.47 o 
  -1   0   5       98.39       84.58     10.73 o 
   0   0   5      462.03      429.12     13.96 o 
   1   0   5      459.51      446.64     15.01 o 
   2   0   5     1369.71     1275.07     30.84 o 
   3   0   5       23.32       32.73      6.63 o 
   4   0   5      117.11      132.78      6.36 o 
   5   0   5       42.33       41.05      8.20 o 
   6   0   5      304.97      333.68     19.78 o 
   7   0   5       49.62       41.81     11.29 o 
   8   0   5     4785.11     4881.28    100.89 o 
   9   0   5      459.33      503.70     26.00 o 
  10   0   5        1.26        8.43      5.66 o 
  11   0   5        0.58        5.42      4.98 o 
  12   0   5        5.56       13.55     12.65 o 
  13   0   5      127.04      148.18     43.37 o 
  14   0   5      249.98      256.61    100.29 o 
 -15   1   5       44.58       51.91     16.01 o 
 -14   1   5       77.44       80.46     20.37 o 
 -13   1   5      104.21      103.77     29.39 o 
 -12   1   5       63.60       67.74     15.61 o 
 -11   1   5       31.45       34.63      8.44 o 
 -10   1   5     1048.54     1121.75     28.06 o 
  -9   1   5       93.66      101.30     18.38 o 
  -8   1   5      304.13      307.20     14.37 o 
  -7   1   5     1798.06     1875.43     61.03 o 
  -6   1   5      278.12      259.10      7.16 o 
  -5   1   5      121.85      113.68      5.83 o 
  -4   1   5     2553.30     2448.54     23.49 o 
  -3   1   5     2783.61     2664.35     27.62 o 
  -2   1   5     1487.24     1437.43     13.02 o 
  -1   1   5     1817.17     1755.23      9.98 o 
   0   1   5       54.41       55.84      2.76 o 
   1   1   5     4116.57     4148.27     36.66 o 
   2   1   5     8794.06     9600.00    145.90 o 
   3   1   5      127.76      107.36      4.71 o 
   4   1   5       13.38       16.46      2.66 o 
   5   1   5      352.34      390.21     13.04 o 
   6   1   5       90.06      115.38      9.60 o 
   7   1   5       50.70       58.16     10.03 o 
   8   1   5     5774.80     5854.72     50.73 o 
   9   1   5     1459.05     1432.60     34.98 o 
  10   1   5       77.35       77.10     14.01 o 
  11   1   5        6.58        6.98      3.89 o 
  12   1   5       36.19       43.44     13.74 o 
  13   1   5        4.94        9.33     10.64 o 
  14   1   5       23.88       34.56     18.07 o 
 -15   2   5        2.14       10.50     12.15 o 
 -14   2   5       52.98       43.45      8.52 o 
 -13   2   5        2.10        7.26      5.03 o 
 -12   2   5       21.54       23.08      7.31 o 
 -11   2   5       86.14       79.96     14.90 o 
 -10   2   5      331.92      334.93     23.61 o 
  -9   2   5      322.29      317.17     12.92 o 
  -8   2   5      161.68      163.90     16.65 o 
  -7   2   5       36.81       30.58      5.99 o 
  -6   2   5      494.40      426.06     32.38 o 
  -5   2   5       51.05       59.74      6.90 o 
  -4   2   5     2149.84     2156.47     37.72 o 
  -3   2   5      340.26      326.15      7.05 o 
  -2   2   5      363.12      345.47      6.47 o 
  -1   2   5      831.79      790.92     12.84 o 
   0   2   5     2650.74     2695.23     25.48 o 
   1   2   5        6.53        5.98      1.15 o 
   2   2   5     2538.96     2658.05     31.75 o 
   3   2   5      310.84      274.64      7.70 o 
   4   2   5     1527.77     1605.92     37.62 o 
   5   2   5        2.90        3.07      1.95 o 
   6   2   5      491.45      498.42     14.04 o 
   7   2   5      274.67      279.29     11.41 o 
   8   2   5     1920.34     1881.67     71.24 o 
   9   2   5      351.56      353.24     12.07 o 
  10   2   5       54.11       51.82     10.56 o 
  11   2   5       59.21       52.72     10.50 o 
  12   2   5       87.02       98.52     24.08 o 
  13   2   5       43.53       58.99     24.54 o 
  14   2   5       14.01       11.02      7.19 o 
 -15   3   5        1.71       11.60     11.29 o 
 -14   3   5       49.36       43.45     15.91 o 
 -13   3   5       75.79       71.44     17.64 o 
 -12   3   5      103.20       91.07     21.41 o 
 -11   3   5      168.48      170.66     10.25 o 
 -10   3   5      771.96      720.07     20.11 o 
  -9   3   5      721.32      687.36     19.90 o 
  -8   3   5      770.28      776.98     15.26 o 
  -7   3   5       23.51       22.90      3.38 o 
  -6   3   5      935.56      997.25     32.69 o 
  -5   3   5     1417.55     1499.63     21.09 o 
  -4   3   5      876.46      873.49     14.68 o 
  -3   3   5      662.30      703.36     32.73 o 
  -2   3   5      630.99      597.48     11.31 o 
  -1   3   5      395.08      432.15      7.48 o 
   0   3   5      501.60      465.02      9.23 o 
   1   3   5      159.32      156.14      4.91 o 
   2   3   5       66.51       65.78      4.87 o 
   3   3   5      226.55      244.91      6.58 o 
   4   3   5      590.68      617.80     14.64 o 
   5   3   5      471.29      486.77     15.70 o 
   6   3   5      666.95      646.53     14.94 o 
   7   3   5      302.01      281.03     11.77 o 
   8   3   5     1241.10     1237.44     25.13 o 
   9   3   5      446.17      430.04     12.11 o 
  10   3   5       24.22       32.91      7.97 o 
  11   3   5       68.09       89.96     21.54 o 
  12   3   5      108.97       91.37     23.95 o 
  13   3   5       61.70       77.46     18.73 o 
  14   3   5       90.77       78.46     29.95 o 
 -15   4   5        7.49       17.04      6.46 o 
 -14   4   5       52.07       70.92     19.91 o 
 -13   4   5      242.44      281.14     16.64 o 
 -12   4   5       32.78       35.91     11.90 o 
 -11   4   5       73.95       72.79     19.73 o 
 -10   4   5      103.37       92.77      9.13 o 
  -9   4   5      347.50      334.35     14.81 o 
  -8   4   5      101.24       96.25     12.73 o 
  -7   4   5      261.87      252.17     10.40 o 
  -6   4   5      200.34      210.55      7.34 o 
  -5   4   5       11.95       11.76      1.56 o 
  -4   4   5     4441.90     4648.28     36.20 o 
  -3   4   5     5892.54     6590.81    113.10 o 
  -2   4   5     1259.60     1270.99     19.19 o 
  -1   4   5      299.96      344.00      5.67 o 
   0   4   5      333.60      347.89      6.31 o 
   1   4   5      938.62      901.15      9.59 o 
   2   4   5      409.26      398.14      8.40 o 
   3   4   5      263.45      255.52      6.71 o 
   4   4   5     1231.68     1321.44     32.84 o 
   5   4   5      241.66      269.19      9.18 o 
   6   4   5      136.87      121.14      7.26 o 
   7   4   5      215.34      224.33      8.86 o 
   8   4   5      122.48      110.05      9.76 o 
   9   4   5      101.57       89.62      6.66 o 
  10   4   5       89.70       98.06     18.79 o 
  11   4   5        5.35       12.35      5.64 o 
  12   4   5       51.14       44.04     12.96 o 
  13   4   5      159.69      182.71     21.77 o 
  14   4   5      109.64       79.42     30.25 o 
 -14   5   5        6.45       15.84      7.08 o 
 -13   5   5      187.97      195.09     21.99 o 
 -12   5   5       48.70       43.64     11.30 o 
 -11   5   5      130.26      135.05     27.73 o 
 -10   5   5      552.54      555.14     15.96 o 
  -9   5   5     1075.33     1137.88     24.84 o 
  -8   5   5      844.92      826.03     16.67 o 
  -7   5   5      514.12      519.28     14.90 o 
  -6   5   5      112.80      106.28      6.99 o 
  -5   5   5      507.17      534.33     13.26 o 
  -4   5   5     5417.58     5485.37     77.86 o 
  -3   5   5      935.67     1063.62     13.06 o 
  -2   5   5      106.10      104.05      4.14 o 
  -1   5   5       31.28       25.99      2.40 o 
   0   5   5      169.38      156.97      3.84 o 
   1   5   5       92.60      106.24      3.60 o 
   2   5   5        4.33        8.40      1.71 o 
   3   5   5     2752.66     2922.57     39.45 o 
   4   5   5      321.23      309.02      8.05 o 
   5   5   5       60.45       73.41      8.55 o 
   6   5   5      114.94      113.82      6.38 o 
   7   5   5      283.36      281.64      8.85 o 
   8   5   5      123.12      116.62      8.47 o 
   9   5   5      105.68      111.51     19.51 o 
  10   5   5       11.79        5.54      4.77 o 
  11   5   5       70.75       73.35     20.72 o 
  12   5   5      108.92      123.69     27.53 o 
  13   5   5       65.98       73.20     17.74 o 
 -14   6   5       36.43       28.41      7.39 o 
 -13   6   5       89.55       82.73     17.98 o 
 -12   6   5       10.98       12.58      5.38 o 
 -11   6   5       34.66       30.72      7.64 o 
 -10   6   5        7.11       10.90      4.95 o 
  -9   6   5      977.65     1025.48     21.26 o 
  -8   6   5      323.44      314.43      6.97 o 
  -7   6   5      517.21      534.37     11.20 o 
  -6   6   5      944.02      962.20     14.58 o 
  -5   6   5      207.93      197.45      5.00 o 
  -4   6   5     1431.82     1445.35     20.74 o 
  -3   6   5     3575.81     3903.51     54.42 o 
  -2   6   5      444.48      465.56     12.09 o 
  -1   6   5      202.65      205.46      3.76 o 
   0   6   5      444.37      449.09     11.63 o 
   1   6   5      365.95      342.04      9.18 o 
   2   6   5      786.09      835.51     15.24 o 
   3   6   5      668.54      626.10     14.14 o 
   4   6   5      421.94      418.71      8.79 o 
   5   6   5       44.89       40.54      6.15 o 
   6   6   5       18.63       24.74      3.62 o 
   7   6   5       24.20       25.01      4.66 o 
   8   6   5       24.38       27.69      4.72 o 
   9   6   5       32.30       31.96      6.65 o 
  10   6   5       36.12       27.18      6.68 o 
  11   6   5       25.97       30.80      6.60 o 
  12   6   5       52.12       63.15     12.60 o 
  13   6   5       75.80       80.06     18.25 o 
 -14   7   5       11.18       11.29      6.57 o 
 -13   7   5       71.07       68.12     13.57 o 
 -12   7   5       12.25       12.85      5.71 o 
 -11   7   5       95.60      105.72     11.25 o 
 -10   7   5      200.68      204.34     22.94 o 
  -9   7   5       35.85       36.08      7.05 o 
  -8   7   5      356.98      357.00     11.74 o 
  -7   7   5      672.55      653.86     13.76 o 
  -6   7   5      316.29      306.64      7.76 o 
  -5   7   5      874.21      853.43     28.21 o 
  -4   7   5      290.74      283.60      8.77 o 
  -3   7   5      457.29      451.00     10.37 o 
  -2   7   5       33.70       36.23      4.42 o 
  -1   7   5      717.88      773.74     11.69 o 
   0   7   5       84.29       86.89      4.02 o 
   1   7   5      168.02      188.62      4.79 o 
   2   7   5      291.00      274.31     10.10 o 
   3   7   5      689.62      696.49     15.67 o 
   4   7   5       10.95       13.31      2.20 o 
   5   7   5       45.38       41.13      7.01 o 
   6   7   5       93.29       89.46      4.58 o 
   7   7   5      149.03      131.68      5.94 o 
   8   7   5      634.78      586.91     23.82 o 
   9   7   5      184.34      193.87     28.68 o 
  10   7   5       46.80       55.96     10.19 o 
  11   7   5      185.48      208.80     20.78 o 
  12   7   5       14.18       17.81      5.52 o 
  13   7   5       11.35       21.25      8.71 o 
 -13   8   5       32.26       32.99     10.63 o 
 -12   8   5      105.94      113.89     19.65 o 
 -11   8   5       13.49       17.51      5.07 o 
 -10   8   5      119.95      119.73     12.46 o 
  -9   8   5      163.36      163.03     21.53 o 
  -8   8   5      331.14      320.79      9.76 o 
  -7   8   5      314.05      279.98      8.96 o 
  -6   8   5      451.27      452.86      9.14 o 
  -5   8   5       27.87       31.42      4.01 o 
  -4   8   5       49.70       47.97      3.56 o 
  -3   8   5      438.45      474.22     10.58 o 
  -2   8   5       67.68       84.79     12.20 o 
  -1   8   5      526.79      544.22     16.74 o 
   0   8   5      248.82      254.73     11.46 o 
   1   8   5     1245.38     1300.80     25.96 o 
   2   8   5      198.53      175.67     12.17 o 
   3   8   5      132.62      126.70      5.72 o 
   4   8   5      133.97      104.54     12.54 o 
   5   8   5      180.57      183.78      5.97 o 
   6   8   5      233.48      238.09      7.79 o 
   7   8   5      192.97      192.24     14.04 o 
   8   8   5      296.31      261.95     14.15 o 
   9   8   5      346.77      348.85     14.85 o 
  10   8   5       86.64       82.03     13.87 o 
  11   8   5       34.20       32.85      9.19 o 
  12   8   5        8.13       11.89      5.51 o 
 -13   9   5       21.17       26.51     10.86 o 
 -12   9   5       15.64       16.43      6.12 o 
 -11   9   5       65.73       59.45     13.02 o 
 -10   9   5      222.68      236.89     11.69 o 
  -9   9   5      137.88      145.13     14.47 o 
  -8   9   5      171.06      157.00     10.95 o 
  -7   9   5      266.86      255.92      7.58 o 
  -6   9   5      210.33      194.63      6.32 o 
  -5   9   5      186.83      174.32      6.81 o 
  -4   9   5      157.89      180.49      9.56 o 
  -3   9   5      337.96      362.73     10.68 o 
  -2   9   5        8.73       11.38      3.08 o 
  -1   9   5      250.85      240.14     13.71 o 
   0   9   5       10.66       11.45      2.76 o 
   1   9   5      490.03      500.37     14.18 o 
   2   9   5     1139.78     1135.37     33.03 o 
   3   9   5      647.94      646.94     21.05 o 
   4   9   5      204.57      186.13      8.88 o 
   5   9   5       15.38       21.31      4.46 o 
   6   9   5       24.09       20.23      4.54 o 
   7   9   5      410.32      409.17     12.69 o 
   8   9   5       31.30       33.64      7.24 o 
   9   9   5       50.38       44.86     10.62 o 
  10   9   5       38.19       26.03      8.57 o 
  11   9   5        7.89       13.71      4.56 o 
  12   9   5       13.31        7.11      4.88 o 
 -12  10   5       18.16        9.63      8.85 o 
 -11  10   5       73.17       59.72     14.84 o 
 -10  10   5      117.67      137.37     21.66 o 
  -9  10   5       34.36       30.48      9.34 o 
  -8  10   5        7.27       10.16      3.33 o 
  -7  10   5        1.72        5.96      2.60 o 
  -6  10   5       12.65       11.45      3.40 o 
  -5  10   5      104.30      118.23     10.72 o 
  -4  10   5      621.20      582.15     15.48 o 
  -3  10   5       19.30       29.88      5.11 o 
  -2  10   5      106.64      105.30      7.92 o 
  -1  10   5      162.35      169.12      9.55 o 
   0  10   5       15.41       16.21      3.92 o 
   1  10   5      108.57      111.85      9.15 o 
   2  10   5      475.06      453.54     11.97 o 
   3  10   5      422.08      381.10     11.86 o 
   4  10   5       24.30       26.83      4.29 o 
   5  10   5       25.15       25.22      5.30 o 
   6  10   5      149.04      141.77     11.87 o 
   7  10   5      143.72      120.85     21.80 o 
   8  10   5       35.47       36.36      6.56 o 
   9  10   5       61.57       52.15     18.33 o 
  10  10   5        4.92        7.66      4.55 o 
  11  10   5       12.54        6.98      4.47 o 
 -11  11   5       32.55       27.94      7.59 o 
 -10  11   5        6.65        9.57      4.20 o 
  -9  11   5       37.65       42.90     11.86 o 
  -8  11   5        4.88        6.45      3.74 o 
  -7  11   5      123.69      134.72     25.68 o 
  -6  11   5       25.33       24.24      5.20 o 
  -5  11   5      131.43      132.72     20.44 o 
  -4  11   5       36.56       46.04      7.98 o 
  -3  11   5       25.95       27.89      4.99 o 
  -2  11   5      111.19      104.90      8.26 o 
  -1  11   5       69.29       67.81      8.57 o 
   0  11   5       36.16       43.45      6.44 o 
   1  11   5      188.02      193.98     12.19 o 
   2  11   5      153.53      155.04     18.49 o 
   3  11   5      124.43      134.32     22.43 o 
   4  11   5      197.64      268.30     35.07 o 
   5  11   5      285.01      277.60     15.74 o 
   6  11   5      277.87      293.55     44.46 o 
   7  11   5      294.24      285.15     46.46 o 
   8  11   5      124.68      129.84     26.03 o 
   9  11   5       32.71       33.43     11.71 o 
  10  11   5       38.05       31.81     14.50 o 
 -10  12   5       73.64       77.69     17.56 o 
  -9  12   5      151.29      160.39     17.04 o 
  -8  12   5        1.57        5.73      4.75 o 
  -7  12   5        2.64       10.57      3.86 o 
  -6  12   5       46.00       45.60      8.24 o 
  -5  12   5       52.21       63.18     11.00 o 
  -4  12   5      130.45      120.94     19.96 o 
  -3  12   5       32.52       35.24      6.06 o 
  -2  12   5       22.77       25.16      4.65 o 
  -1  12   5      291.43      289.38     15.01 o 
   0  12   5      115.71      117.96      8.73 o 
   1  12   5        6.67       15.02      4.21 o 
   2  12   5      389.87      397.91     10.63 o 
   3  12   5      908.44      959.49     31.71 o 
   4  12   5       16.11       17.27      5.52 o 
   5  12   5      338.72      340.98     22.63 o 
   6  12   5       58.44       47.77      9.62 o 
   7  12   5      107.31       90.77     21.41 o 
   8  12   5       63.32       72.94     19.81 o 
   9  12   5       50.00       49.75     17.76 o 
  -9  13   5      101.25      105.54     27.89 o 
  -8  13   5      132.84      112.83     24.27 o 
  -7  13   5       40.01       50.57     12.42 o 
  -6  13   5       42.21       34.54      8.97 o 
  -5  13   5      103.17      101.08     16.96 o 
  -4  13   5      133.07      119.95     21.63 o 
  -3  13   5       61.28       50.23      8.98 o 
  -2  13   5       33.54       28.91      5.69 o 
  -1  13   5       11.24       13.08      4.08 o 
   0  13   5       16.24       13.65      4.75 o 
   1  13   5        8.42        9.30      3.15 o 
   2  13   5      189.95      196.03     11.56 o 
   3  13   5        5.20        6.50      2.93 o 
   4  13   5       31.15       27.21      8.37 o 
   5  13   5       60.24       57.53     12.97 o 
   6  13   5       86.67       77.46     18.08 o 
   7  13   5        9.52       11.54      4.55 o 
   8  13   5       73.29       75.45     18.95 o 
  -8  14   5       54.19       58.77     18.94 o 
  -7  14   5       85.42       92.23     22.57 o 
  -6  14   5      226.89      236.35     19.05 o 
  -5  14   5      199.15      213.77     16.38 o 
  -4  14   5       13.20       19.55      6.73 o 
  -3  14   5       37.52       35.89      7.75 o 
  -2  14   5       40.32       45.82      9.53 o 
  -1  14   5       15.44       27.31      7.23 o 
   0  14   5       28.38       40.96      8.12 o 
   1  14   5      371.58      404.18     19.49 o 
   2  14   5      310.38      369.47     18.10 o 
   3  14   5       61.18       60.66     15.30 o 
   4  14   5      114.01      100.49     24.50 o 
   5  14   5        0.08       10.40      5.15 o 
   6  14   5        5.06        4.46      4.86 o 
   7  14   5       28.78       22.93     10.66 o 
  -6  15   5        9.03       12.14      5.37 o 
  -5  15   5       33.53       32.52      6.99 o 
  -4  15   5       10.95       13.31      6.22 o 
  -3  15   5       11.73       15.03      4.05 o 
  -2  15   5       15.65       18.14      4.04 o 
  -1  15   5       18.00       20.12      5.37 o 
   0  15   5       31.25       28.92      7.30 o 
   1  15   5        3.25        8.52      5.16 o 
   2  15   5       63.32       73.40     14.12 o 
   3  15   5       65.31       66.57     14.82 o 
   4  15   5       33.40       28.67      8.51 o 
   5  15   5       13.68       14.97      7.33 o 
  -4  16   5       16.55       14.13      7.82 o 
  -3  16   5       46.15       41.01     16.12 o 
  -2  16   5       48.82       32.78     10.57 o 
  -1  16   5        3.16        8.17      4.74 o 
   0  16   5       65.88       55.33     15.19 o 
   1  16   5       37.16       30.04      8.50 o 
   2  16   5       52.79       44.37     15.22 o 
 -15   0   6       75.22       59.63     30.72 o 
 -14   0   6      171.29      172.58     51.50 o 
 -13   0   6       33.70       20.46     11.45 o 
 -12   0   6       50.21       52.85     18.77 o 
 -11   0   6      204.33      191.84     14.89 o 
 -10   0   6        6.06       21.69      9.49 o 
  -9   0   6       59.92       65.89     16.57 o 
  -8   0   6      286.35      276.80     27.56 o 
  -7   0   6        3.27        6.71      4.34 o 
  -6   0   6      222.16      232.49      8.59 o 
  -5   0   6        9.29       17.88      4.64 o 
  -4   0   6      364.76      316.44     11.47 o 
  -3   0   6     2965.51     3148.95    127.12 o 
  -2   0   6     1690.06     1733.75     33.79 o 
  -1   0   6     1140.45     1017.59     16.73 o 
   0   0   6        8.77       17.75      3.01 o 
   1   0   6      713.34      838.45     36.14 o 
   2   0   6     3043.43     3361.20     81.32 o 
   3   0   6     1496.93     1734.81     48.79 o 
   4   0   6        0.10        4.88      4.51 o 
   5   0   6     2374.79     2497.45     74.09 o 
   6   0   6      183.67      195.89     11.45 o 
   7   0   6       34.77       41.69     15.18 o 
   8   0   6       58.58       63.73     15.29 o 
   9   0   6      370.18      356.49     17.88 o 
  10   0   6      150.03      133.81     32.93 o 
  11   0   6       84.33       86.25     26.27 o 
  12   0   6       44.65       41.56     16.26 o 
  13   0   6       16.80       37.05     19.88 o 
  14   0   6       71.45       66.86     29.82 o 
 -15   1   6       30.33       27.42      9.48 o 
 -14   1   6       45.30       48.76     15.81 o 
 -13   1   6        3.70       10.20      5.10 o 
 -12   1   6       34.83       35.81      9.38 o 
 -11   1   6      101.39      117.02     19.26 o 
 -10   1   6       90.04      107.21     17.43 o 
  -9   1   6       27.46       33.47      6.92 o 
  -8   1   6      145.59      173.72     17.78 o 
  -7   1   6      170.95      167.91      8.02 o 
  -6   1   6       75.80       71.92      9.11 o 
  -5   1   6     1265.38     1337.44     38.93 o 
  -4   1   6     1744.95     1869.62     59.60 o 
  -3   1   6      477.03      504.28      9.80 o 
  -2   1   6     3994.27     4244.92     39.93 o 
  -1   1   6     2819.21     2924.76     34.92 o 
   0   1   6      113.45      122.28      5.28 o 
   1   1   6     3333.75     3391.44     43.71 o 
   2   1   6      976.63     1009.82     15.86 o 
   3   1   6       84.88       80.02      6.77 o 
   4   1   6      312.16      316.77      9.76 o 
   5   1   6       70.05       89.60     14.97 o 
   6   1   6      124.49      142.10     13.55 o 
   7   1   6      428.08      381.37     14.81 o 
   8   1   6      264.46      261.72     11.42 o 
   9   1   6       63.48       75.26     14.03 o 
  10   1   6       99.60      118.64     21.95 o 
  11   1   6      107.02       93.25     20.06 o 
  12   1   6       14.83       13.31      6.87 o 
  13   1   6       26.09       35.69     14.70 o 
  14   1   6      212.38      251.39     55.04 o 
 -15   2   6       54.11       46.11     16.83 o 
 -14   2   6        3.38       16.51      7.15 o 
 -13   2   6       63.47       58.11     14.67 o 
 -12   2   6        4.92        7.58      2.71 o 
 -11   2   6       52.23       47.69      8.42 o 
 -10   2   6      367.67      388.09     11.90 o 
  -9   2   6       78.19       96.02     13.48 o 
  -8   2   6       30.26       31.71      6.35 o 
  -7   2   6      475.21      471.27     14.30 o 
  -6   2   6      530.82      530.70     18.94 o 
  -5   2   6      202.40      196.53      5.25 o 
  -4   2   6      437.11      481.77     11.63 o 
  -3   2   6      533.70      499.07     10.03 o 
  -2   2   6      183.99      179.41      6.99 o 
  -1   2   6      155.29      151.78      6.04 o 
   0   2   6      149.69      153.89      6.73 o 
   1   2   6      284.65      274.54      8.44 o 
   2   2   6     8083.50     8700.34    112.81 o 
   3   2   6     1191.13     1152.12     22.04 o 
   4   2   6      374.51      358.37     13.19 o 
   5   2   6      170.91      194.85      9.93 o 
   6   2   6      130.36      129.20     11.48 o 
   7   2   6      733.93      715.49     18.61 o 
   8   2   6      823.64      846.29     22.48 o 
   9   2   6      306.41      321.74     11.77 o 
  10   2   6       17.91       21.07      4.62 o 
  11   2   6      195.26      215.57     42.41 o 
  12   2   6       45.80       53.80     11.88 o 
  13   2   6       45.62       55.75     16.06 o 
 -15   3   6        4.14       12.62     10.11 o 
 -14   3   6       95.85       66.75     29.70 o 
 -13   3   6        1.70        7.49      6.13 o 
 -12   3   6       80.23       69.80     17.56 o 
 -11   3   6      178.97      182.01     12.07 o 
 -10   3   6      641.40      678.06     29.98 o 
  -9   3   6       66.47       67.86     11.38 o 
  -8   3   6      937.83      931.57     19.96 o 
  -7   3   6       38.02       43.77      8.30 o 
  -6   3   6      398.39      385.97     13.29 o 
  -5   3   6      409.25      411.46     11.17 o 
  -4   3   6     1711.46     1718.56     18.78 o 
  -3   3   6     2233.77     2354.68     21.26 o 
  -2   3   6      853.20      842.61     15.42 o 
  -1   3   6      389.66      385.23      7.75 o 
   0   3   6      133.23      116.20      4.55 o 
   1   3   6      574.79      503.16     14.83 o 
   2   3   6     1268.70     1393.75     17.54 o 
   3   3   6      136.69      144.58      4.98 o 
   4   3   6      269.96      255.57      7.05 o 
   5   3   6       75.54       63.00      9.57 o 
   6   3   6       91.41       88.02     11.09 o 
   7   3   6     1285.61     1242.53     25.49 o 
   8   3   6     1409.87     1327.77     32.29 o 
   9   3   6      177.60      157.46     13.28 o 
  10   3   6       22.97       24.69      7.79 o 
  11   3   6       75.65       99.72     19.02 o 
  12   3   6       59.98       73.34     21.20 o 
  13   3   6        9.28       13.53      6.65 o 
 -14   4   6       23.71       26.82     12.51 o 
 -13   4   6       67.56       63.11     16.71 o 
 -12   4   6       30.03       33.72      8.98 o 
 -11   4   6      127.87      123.14     26.42 o 
 -10   4   6      759.45      793.86     24.00 o 
  -9   4   6       85.11       83.72     14.70 o 
  -8   4   6      433.76      435.76     14.24 o 
  -7   4   6       12.99       13.54      2.98 o 
  -6   4   6       61.25       69.86      8.65 o 
  -5   4   6      275.92      260.57      7.32 o 
  -4   4   6     1168.58     1207.91     17.28 o 
  -3   4   6      689.36      791.25     15.00 o 
  -2   4   6       94.70      110.66      4.14 o 
  -1   4   6     1418.12     1479.80     13.45 o 
   0   4   6      183.19      167.46      5.36 o 
   1   4   6      519.10      527.35     11.27 o 
   2   4   6      716.67      722.98     19.19 o 
   3   4   6      223.43      208.80      6.85 o 
   4   4   6      148.51      151.26      8.28 o 
   5   4   6       75.38       78.34      9.18 o 
   6   4   6      138.14      122.55      9.26 o 
   7   4   6      897.95      865.04     23.46 o 
   8   4   6     1720.50     1765.43     40.46 o 
   9   4   6      105.88       97.69      8.22 o 
  10   4   6        1.73       10.00      6.18 o 
  11   4   6      116.17      111.04     23.36 o 
  12   4   6       32.37       43.62     11.88 o 
  13   4   6       42.26       39.60     13.01 o 
 -14   5   6       59.51       42.26     12.27 o 
 -13   5   6       25.00       24.11      8.56 o 
 -12   5   6       24.30       20.33      5.60 o 
 -11   5   6       58.94       69.09     12.59 o 
 -10   5   6      108.93      110.22      8.77 o 
  -9   5   6     1188.28     1213.53     26.86 o 
  -8   5   6      251.18      242.27      7.57 o 
  -7   5   6       85.40       79.26      8.82 o 
  -6   5   6        5.33        4.97      3.16 o 
  -5   5   6      400.72      429.36     13.43 o 
  -4   5   6      543.65      566.28     14.61 o 
  -3   5   6      238.95      242.38      9.29 o 
  -2   5   6       72.05       75.38      4.72 o 
  -1   5   6      294.93      271.00      5.35 o 
   0   5   6      502.86      589.72     16.15 o 
   1   5   6      554.80      580.91     15.88 o 
   2   5   6      387.21      384.42     11.24 o 
   3   5   6      464.37      464.62     13.51 o 
   4   5   6      663.15      675.62     13.55 o 
   5   5   6      411.68      391.28     14.54 o 
   6   5   6      186.71      166.46      9.94 o 
   7   5   6       52.19       67.96     10.15 o 
   8   5   6      266.05      251.05     10.13 o 
   9   5   6      270.93      254.94     32.44 o 
  10   5   6       60.17       68.17     12.08 o 
  11   5   6       26.82       23.76      6.00 o 
  12   5   6       91.51      101.10     17.78 o 
  13   5   6       64.19       68.73     16.89 o 
 -14   6   6        5.47        4.98      6.45 o 
 -13   6   6      100.39      102.30     23.06 o 
 -12   6   6       52.74       43.78      9.86 o 
 -11   6   6        4.38        1.34      4.05 o 
 -10   6   6      286.41      293.38     13.51 o 
  -9   6   6     2736.72     2734.56     32.06 o 
  -8   6   6      167.19      170.49     15.47 o 
  -7   6   6       71.10       69.63      9.28 o 
  -6   6   6       17.37       36.79      7.89 o 
  -5   6   6      462.23      451.76     10.33 o 
  -4   6   6     2052.36     2209.45     42.23 o 
  -3   6   6      529.74      555.87     15.17 o 
  -2   6   6      203.65      200.41      4.75 o 
  -1   6   6     1486.62     1613.78     20.10 o 
   0   6   6       68.31       62.01      5.39 o 
   1   6   6      333.23      343.38      7.71 o 
   2   6   6      293.70      287.79     11.08 o 
   3   6   6       11.78       14.11      2.87 o 
   4   6   6        9.37       13.94      2.95 o 
   5   6   6      180.05      172.05      7.69 o 
   6   6   6        9.86       10.92      2.11 o 
   7   6   6      385.58      386.42      9.24 o 
   8   6   6      121.17      101.78     17.13 o 
   9   6   6      257.57      229.72     38.19 o 
  10   6   6       16.88       14.92      5.81 o 
  11   6   6       22.17       23.09      6.70 o 
  12   6   6       43.34       39.83     11.28 o 
  13   6   6       32.35       32.17     10.11 o 
 -13   7   6       49.07       47.12     11.45 o 
 -12   7   6        3.48        5.10      3.66 o 
 -11   7   6      193.14      211.73     23.69 o 
 -10   7   6       92.49      108.24     19.05 o 
  -9   7   6      921.93      961.43     24.29 o 
  -8   7   6        4.06        8.30      2.86 o 
  -7   7   6      583.32      592.69     14.72 o 
  -6   7   6       37.78       41.66      6.25 o 
  -5   7   6     1128.24     1177.54     15.72 o 
  -4   7   6     1614.82     1716.95     45.22 o 
  -3   7   6      165.88      164.21      6.97 o 
  -2   7   6      134.45      140.72      5.09 o 
  -1   7   6      321.34      326.58      9.23 o 
   0   7   6      350.00      367.25     11.35 o 
   1   7   6        0.42        4.70      2.10 o 
   2   7   6       92.40       96.79      8.33 o 
   3   7   6      154.37      139.85      9.88 o 
   4   7   6      381.65      384.11     10.76 o 
   5   7   6      257.22      259.47      7.97 o 
   6   7   6       32.98       29.10      5.19 o 
   7   7   6      269.32      264.05      8.93 o 
   8   7   6      235.36      240.89     15.39 o 
   9   7   6       42.07       44.65      8.22 o 
  10   7   6      145.28      158.47     21.68 o 
  11   7   6       69.44       81.74     13.65 o 
  12   7   6       29.26       24.45      5.35 o 
 -13   8   6       22.35       16.71      7.72 o 
 -12   8   6       19.38       19.99      6.43 o 
 -11   8   6       13.72       16.69      4.97 o 
 -10   8   6       68.45       83.53     16.77 o 
  -9   8   6       61.26       53.40      9.16 o 
  -8   8   6       37.43       33.64      4.92 o 
  -7   8   6       11.35       17.21      3.34 o 
  -6   8   6      762.94      826.81     17.51 o 
  -5   8   6     1366.14     1305.69     36.93 o 
  -4   8   6      819.75      789.19     14.20 o 
  -3   8   6      120.26      111.29      7.86 o 
  -2   8   6       67.66       64.73      3.53 o 
  -1   8   6        6.84       13.37      3.12 o 
   0   8   6      178.33      182.03      7.83 o 
   1   8   6       31.24       43.91      5.25 o 
   2   8   6      249.62      229.35     10.63 o 
   3   8   6     1468.03     1514.41     44.45 o 
   4   8   6      192.41      189.09      8.16 o 
   5   8   6       90.95       88.24      5.92 o 
   6   8   6      148.44      147.70     10.04 o 
   7   8   6       18.61       17.11      4.76 o 
   8   8   6       77.58       81.87     17.53 o 
   9   8   6       33.44       23.21      6.11 o 
  10   8   6      132.72      137.58     24.98 o 
  11   8   6       23.58       19.80      6.60 o 
  12   8   6       34.04       32.10      9.57 o 
 -12   9   6       94.48       93.42     29.96 o 
 -11   9   6       16.87       18.61      6.10 o 
 -10   9   6       28.65       30.07      6.69 o 
  -9   9   6       24.02       21.44      6.31 o 
  -8   9   6       57.07       61.25     10.70 o 
  -7   9   6       21.13       24.68      4.29 o 
  -6   9   6       25.83       31.71      5.16 o 
  -5   9   6      524.36      501.80     13.62 o 
  -4   9   6      142.04      123.56     12.26 o 
  -3   9   6       84.01      101.89     12.25 o 
  -2   9   6       31.78       40.42      5.70 o 
  -1   9   6       95.56      112.26     13.16 o 
   0   9   6      269.22      260.08     18.63 o 
   1   9   6     1073.52     1157.66     27.46 o 
   2   9   6      184.15      198.61     14.27 o 
   3   9   6     1187.17     1195.23     27.83 o 
   4   9   6      335.24      315.50     12.63 o 
   5   9   6      561.80      559.06     16.65 o 
   6   9   6       40.66       54.61      9.42 o 
   7   9   6       70.17       63.68     12.32 o 
   8   9   6       41.33       38.20      8.81 o 
   9   9   6       47.49       46.87     11.47 o 
  10   9   6       22.67       19.78      6.55 o 
  11   9   6      101.89       81.76     23.52 o 
 -12  10   6       43.32       35.50     12.29 o 
 -11  10   6       34.93       32.80      8.55 o 
 -10  10   6       26.60       29.05      9.61 o 
  -9  10   6       36.27       49.01      9.10 o 
  -8  10   6       58.47       54.88      9.65 o 
  -7  10   6       63.36       63.09     10.14 o 
  -6  10   6       21.69       24.29      4.78 o 
  -5  10   6      221.73      228.43     10.27 o 
  -4  10   6      918.38      883.78     22.68 o 
  -3  10   6      443.16      416.55     10.21 o 
  -2  10   6       39.84       54.86      8.43 o 
  -1  10   6       12.04       16.28      3.12 o 
   0  10   6      549.27      526.56     14.99 o 
   1  10   6      707.70      679.69     17.26 o 
   2  10   6     1103.14     1159.38     28.86 o 
   3  10   6      794.08      776.68     24.82 o 
   4  10   6     1869.35     1930.16     35.03 o 
   5  10   6      363.90      355.37     12.18 o 
   6  10   6       94.60       92.13      9.40 o 
   7  10   6       70.55       62.87     12.21 o 
   8  10   6       19.35       20.33      4.39 o 
   9  10   6       39.18       30.78      8.14 o 
  10  10   6        3.66        5.91      6.94 o 
 -11  11   6        5.22        9.06      4.38 o 
 -10  11   6       11.28       13.53      5.19 o 
  -9  11   6       83.67       79.98     16.86 o 
  -8  11   6      202.74      196.64     17.87 o 
  -7  11   6       59.08       60.82      9.83 o 
  -6  11   6       40.31       37.79      6.52 o 
  -5  11   6      353.70      337.51     11.46 o 
  -4  11   6      102.28       78.14     11.22 o 
  -3  11   6      179.99      167.45      9.84 o 
  -2  11   6       90.70      105.38     14.66 o 
  -1  11   6       84.64       91.03     10.75 o 
   0  11   6      185.71      169.24     12.89 o 
   1  11   6      219.36      217.78     10.39 o 
   2  11   6      667.90      690.66     22.43 o 
   3  11   6      942.58      962.16     38.08 o 
   4  11   6       79.28       62.40     11.96 o 
   5  11   6       38.04       40.04      9.86 o 
   6  11   6       32.45       27.68      8.81 o 
   7  11   6       21.87       30.63      7.08 o 
   8  11   6        2.62       11.75      4.03 o 
   9  11   6       15.14       11.84      7.68 o 
  10  11   6       41.46       48.16     11.70 o 
 -10  12   6       34.39       29.37      6.94 o 
  -9  12   6        5.00        7.65      4.54 o 
  -8  12   6       20.94       13.28      4.70 o 
  -7  12   6       68.34       66.77     12.86 o 
  -6  12   6       19.53       19.25      6.92 o 
  -5  12   6      182.98      175.15     13.18 o 
  -4  12   6      202.98      183.82     14.10 o 
  -3  12   6       57.47       48.82     10.79 o 
  -2  12   6       74.44       80.93     14.88 o 
  -1  12   6       23.22       20.71      5.22 o 
   0  12   6       48.91       49.49      9.38 o 
   1  12   6      123.43      124.50     18.73 o 
   2  12   6      240.48      230.56      9.93 o 
   3  12   6      336.47      336.23     14.98 o 
   4  12   6      146.18      136.18     11.43 o 
   5  12   6       54.16       48.38     13.34 o 
   6  12   6       92.69      103.04     22.28 o 
   7  12   6       95.26       77.07     19.89 o 
   8  12   6        0.89       10.52      5.69 o 
   9  12   6       18.66       20.16      7.60 o 
  -9  13   6       17.24       16.76      5.18 o 
  -8  13   6       39.87       40.06      9.69 o 
  -7  13   6       15.03       18.60      5.14 o 
  -6  13   6       22.20       18.39      7.68 o 
  -5  13   6       67.58       56.47     12.01 o 
  -4  13   6      289.59      298.41     10.58 o 
  -3  13   6       29.20       22.09      5.69 o 
  -2  13   6       82.27       88.09     16.35 o 
  -1  13   6      197.52      198.35     12.22 o 
   0  13   6      464.80      440.14     15.28 o 
   1  13   6       77.88       71.12     12.16 o 
   2  13   6        8.73        6.93      3.01 o 
   3  13   6       37.39       41.81     10.57 o 
   4  13   6      141.22      151.52     26.52 o 
   5  13   6      107.55      119.93     24.42 o 
   6  13   6       21.97       26.61      9.74 o 
   7  13   6      219.85      258.88     25.23 o 
   8  13   6       13.41       14.79      7.62 o 
  -8  14   6       93.56       96.30     28.43 o 
  -7  14   6      173.63      216.08     22.61 o 
  -6  14   6       13.55       10.14      5.81 o 
  -5  14   6       10.47       13.42      4.47 o 
  -4  14   6       17.51       11.34      4.28 o 
  -3  14   6       13.79       12.26      3.78 o 
  -2  14   6       16.66       14.77      5.15 o 
  -1  14   6       18.94       17.73      4.99 o 
   0  14   6       57.19       47.07     10.78 o 
   1  14   6       29.39       29.86      6.39 o 
   2  14   6      107.25      100.42     20.00 o 
   3  14   6       37.11       28.98     10.73 o 
   4  14   6       27.96       30.56      9.25 o 
   5  14   6       33.10       39.80     11.79 o 
   6  14   6       80.63       63.78     21.39 o 
  -6  15   6        3.09        2.19      3.95 o 
  -5  15   6       76.84       66.27     18.72 o 
  -4  15   6       47.10       60.87     19.58 o 
  -3  15   6        4.09        7.60      3.11 o 
  -2  15   6       13.96        5.75      4.31 o 
  -1  15   6       28.71       24.92      6.38 o 
   0  15   6       42.65       19.53      6.23 o 
   1  15   6        1.72        4.45      4.01 o 
   2  15   6       14.28       18.70      6.62 o 
   3  15   6        4.41       10.22      4.37 o 
   4  15   6       10.36       10.11      4.74 o 
  -2  16   6       58.05       41.87     11.36 o 
  -1  16   6      117.65       95.09     22.79 o 
   0  16   6       56.93       47.12     13.34 o 
   1  16   6       48.43       35.03     12.03 o 
 -15   0   7        0.29        5.42     11.75 o 
 -14   0   7       60.66       63.25     51.50 o 
 -13   0   7      119.74      116.30     33.54 o 
 -12   0   7      293.65      322.41     22.03 o 
 -11   0   7       32.12       33.30     13.01 o 
 -10   0   7      122.89      147.58     23.65 o 
  -9   0   7       11.72       14.01      7.35 o 
  -8   0   7       13.34       19.43      6.29 o 
  -7   0   7       29.36       32.58      8.60 o 
  -6   0   7      128.82      135.79     16.12 o 
  -5   0   7       61.68       55.29      6.55 o 
  -4   0   7       50.23       46.43      4.82 o 
  -3   0   7        8.14        6.72      2.14 o 
  -2   0   7      146.17      126.41     14.46 o 
  -1   0   7        3.33        2.41      1.36 o 
   0   0   7      164.52      162.74      5.87 o 
   1   0   7      375.46      375.88     28.01 o 
   2   0   7        0.02        0.00     10.84 o 
   3   0   7       59.48       74.09     22.59 o 
   4   0   7        0.73        0.00      9.04 o 
   5   0   7      137.91      151.02     20.13 o 
   6   0   7     1178.40     1142.45     33.54 o 
   7   0   7      812.07      835.83     43.82 o 
   8   0   7     1302.17     1288.31     45.68 o 
   9   0   7      605.33      671.01     46.08 o 
  10   0   7        1.49       10.21      8.19 o 
  11   0   7       30.63       37.57     14.70 o 
  12   0   7      143.11      221.37     65.96 o 
  13   0   7       21.88       42.47     25.30 o 
 -15   1   7       46.34       45.25     16.06 o 
 -14   1   7        7.56       18.97     12.65 o 
 -13   1   7        7.45       11.68      5.90 o 
 -12   1   7      312.52      314.41     14.08 o 
 -11   1   7      552.76      556.84     18.73 o 
 -10   1   7      178.04      173.83     21.55 o 
  -9   1   7      545.40      575.42     36.87 o 
  -8   1   7      468.44      450.78     13.82 o 
  -7   1   7       25.26       31.35      4.90 o 
  -6   1   7      580.48      587.64     14.28 o 
  -5   1   7      254.25      238.73      6.25 o 
  -4   1   7     2493.03     2727.45     58.85 o 
  -3   1   7     1894.90     2005.01     31.15 o 
  -2   1   7      187.36      174.14      6.23 o 
  -1   1   7      428.65      442.59     16.11 o 
   0   1   7       38.75       40.97      1.66 o 
   1   1   7       80.79       83.29      3.77 o 
   2   1   7       75.43       62.91      7.43 o 
   3   1   7        1.90        7.61      2.36 o 
   4   1   7      101.47       98.90     18.71 o 
   5   1   7       77.00       83.67     14.58 o 
   6   1   7     2620.97     2659.47     46.87 o 
   7   1   7      487.77      497.95     13.32 o 
   8   1   7      203.59      198.17     11.95 o 
   9   1   7      491.37      493.81     17.48 o 
  10   1   7       93.99       82.85     15.55 o 
  11   1   7        7.37       14.31      5.81 o 
  12   1   7      230.81      291.99     45.81 o 
  13   1   7       16.50       19.34     10.53 o 
 -15   2   7       89.85       63.84     25.78 o 
 -14   2   7       27.66       24.27      7.49 o 
 -13   2   7       89.32       81.46     28.87 o 
 -12   2   7      147.09      147.52     12.57 o 
 -11   2   7      274.77      297.16     17.61 o 
 -10   2   7      302.38      326.69     18.50 o 
  -9   2   7     1007.48      998.48     25.31 o 
  -8   2   7      218.47      203.75     14.64 o 
  -7   2   7       81.39       88.99     11.59 o 
  -6   2   7      293.15      265.31     11.74 o 
  -5   2   7     2312.61     2495.34     35.98 o 
  -4   2   7      381.59      377.28      9.55 o 
  -3   2   7      535.91      541.18     11.75 o 
  -2   2   7     1377.95     1530.50     16.89 o 
  -1   2   7       73.06       68.67      4.25 o 
   0   2   7      185.96      199.68      6.82 o 
   1   2   7      202.91      203.16      7.49 o 
   2   2   7     1061.33     1058.62     20.72 o 
   3   2   7      125.39      126.45      5.68 o 
   4   2   7      338.22      350.00     17.17 o 
   5   2   7       51.48       47.96      8.27 o 
   6   2   7     1242.36     1268.77     33.39 o 
   7   2   7      174.63      196.56     31.86 o 
   8   2   7      177.98      152.15     12.87 o 
   9   2   7      146.66      157.00     27.13 o 
  10   2   7       40.22       38.18      8.73 o 
  11   2   7        9.29        6.87      5.02 o 
  12   2   7       56.73       62.91     16.86 o 
  13   2   7       80.92      124.33     23.16 o 
 -14   3   7       41.95       42.44     16.24 o 
 -13   3   7       14.50       14.93      7.74 o 
 -12   3   7       10.63       10.93      5.91 o 
 -11   3   7      271.37      263.00     12.43 o 
 -10   3   7      281.48      290.93     13.22 o 
  -9   3   7     1639.29     1701.16     51.38 o 
  -8   3   7      174.80      166.82     18.48 o 
  -7   3   7       22.01       25.00      5.70 o 
  -6   3   7     1015.12     1043.55     25.93 o 
  -5   3   7      232.34      238.80      8.09 o 
  -4   3   7      892.90      930.61     14.01 o 
  -3   3   7     2180.95     2244.89     32.49 o 
  -2   3   7      353.44      360.72      8.38 o 
  -1   3   7      551.96      555.21     10.81 o 
   0   3   7      225.49      211.43      5.96 o 
   1   3   7      159.22      159.42      6.91 o 
   2   3   7      156.54      168.19      9.74 o 
   3   3   7       33.38       26.44      5.48 o 
   4   3   7      315.78      306.67     12.44 o 
   5   3   7      468.55      464.83     13.30 o 
   6   3   7      782.21      763.45     29.73 o 
   7   3   7       16.89       13.69      5.09 o 
   8   3   7       80.33       65.79     11.06 o 
   9   3   7       83.09       81.94     14.22 o 
  10   3   7        9.66        8.58      6.69 o 
  11   3   7        3.61        6.49      4.20 o 
  12   3   7      209.94      261.07     20.59 o 
  13   3   7       11.56       18.84      8.61 o 
 -14   4   7       28.30       17.01     12.60 o 
 -13   4   7        7.97       10.90      6.55 o 
 -12   4   7       71.05       80.86     20.66 o 
 -11   4   7      176.68      193.74     25.18 o 
 -10   4   7      645.22      655.62     22.45 o 
  -9   4   7      153.33      133.59     11.80 o 
  -8   4   7      622.77      644.84     15.87 o 
  -7   4   7       93.89       88.22      6.50 o 
  -6   4   7      493.33      503.44     10.57 o 
  -5   4   7     1720.30     1825.53     30.64 o 
  -4   4   7      340.49      323.90      7.55 o 
  -3   4   7     2586.61     2693.52     34.26 o 
  -2   4   7       26.46       28.00      4.22 o 
  -1   4   7      316.73      338.38      6.25 o 
   0   4   7      745.84      773.35     12.28 o 
   1   4   7      467.83      515.33     14.42 o 
   2   4   7      626.47      558.53     20.29 o 
   3   4   7      221.94      204.70      8.85 o 
   4   4   7      136.44      136.66     12.92 o 
   5   4   7       60.15       63.25     11.28 o 
   6   4   7      216.28      203.23     11.87 o 
   7   4   7       98.40      108.37     14.38 o 
   8   4   7      269.83      244.94     13.27 o 
   9   4   7       73.70       69.58     12.42 o 
  10   4   7       50.51       54.10     13.14 o 
  11   4   7       31.35       32.39     10.80 o 
  12   4   7       43.53       47.92     14.26 o 
  13   4   7       37.46       25.95      7.78 o 
 -14   5   7       11.25       12.22      5.76 o 
 -13   5   7       18.03       15.26      5.92 o 
 -12   5   7       50.53       51.86     12.19 o 
 -11   5   7        0.14        7.56      4.32 o 
 -10   5   7      249.35      240.30      8.62 o 
  -9   5   7       86.14       81.28      8.76 o 
  -8   5   7      723.84      747.78     16.89 o 
  -7   5   7      242.17      221.86      8.77 o 
  -6   5   7      225.39      240.56     11.14 o 
  -5   5   7      157.73      175.06      6.27 o 
  -4   5   7      196.56      194.40      6.56 o 
  -3   5   7      402.89      399.27     11.67 o 
  -2   5   7      154.73      153.64      6.37 o 
  -1   5   7       67.81       70.11      3.91 o 
   0   5   7       35.00       34.59      4.83 o 
   1   5   7      255.66      231.46      7.66 o 
   2   5   7      491.84      476.60     14.34 o 
   3   5   7       96.53      108.53     13.22 o 
   4   5   7        3.71        9.49      3.26 o 
   5   5   7       26.17       34.55      6.67 o 
   6   5   7      146.94      140.54     12.77 o 
   7   5   7      364.99      352.20     10.73 o 
   8   5   7       72.86       77.48     10.95 o 
   9   5   7        6.10       14.66      5.58 o 
  10   5   7       25.34       22.82      5.75 o 
  11   5   7       33.03       33.26      8.01 o 
  12   5   7       47.19       39.91      9.03 o 
 -14   6   7       26.29       28.48      8.35 o 
 -13   6   7      100.67       83.94     19.36 o 
 -12   6   7        5.32        5.12      3.20 o 
 -11   6   7      317.74      327.91     12.93 o 
 -10   6   7      255.77      240.62     11.00 o 
  -9   6   7       72.43       74.49     10.51 o 
  -8   6   7       35.33       29.88      5.39 o 
  -7   6   7      359.50      348.51      9.32 o 
  -6   6   7      114.32      122.55      7.76 o 
  -5   6   7      139.36      136.39      5.66 o 
  -4   6   7      502.14      508.12     10.91 o 
  -3   6   7      207.68      215.34      7.46 o 
  -2   6   7        5.21        5.24      1.54 o 
  -1   6   7       51.71       64.34      3.23 o 
   0   6   7     1014.20     1037.08     16.68 o 
   1   6   7      368.69      377.12     10.79 o 
   2   6   7      316.34      323.47     12.25 o 
   3   6   7     1072.39     1078.34     28.03 o 
   4   6   7      141.60      135.23      8.31 o 
   5   6   7      282.52      277.33     10.11 o 
   6   6   7      174.77      167.22     12.91 o 
   7   6   7     1069.81     1008.07     28.34 o 
   8   6   7       72.73       83.92     18.61 o 
   9   6   7       53.17       58.32     10.52 o 
  10   6   7       53.87       65.31     10.00 o 
  11   6   7       13.73       19.30      5.66 o 
  12   6   7       74.90       79.72     15.81 o 
 -13   7   7       72.96       53.18     24.45 o 
 -12   7   7      242.15      219.64     12.26 o 
 -11   7   7      182.88      184.38     16.56 o 
 -10   7   7        6.47        8.48      3.25 o 
  -9   7   7      134.57      124.62      6.92 o 
  -8   7   7      241.52      241.50     10.92 o 
  -7   7   7       76.58       84.02     11.79 o 
  -6   7   7      585.29      604.12     13.71 o 
  -5   7   7      892.51      889.43     22.59 o 
  -4   7   7       72.82       82.89     11.16 o 
  -3   7   7      257.09      243.27     10.17 o 
  -2   7   7      107.64      108.76      4.70 o 
  -1   7   7      530.91      532.77      8.90 o 
   0   7   7      241.12      230.95      8.78 o 
   1   7   7     1928.43     1927.00     72.67 o 
   2   7   7     1604.84     1605.41     42.76 o 
   3   7   7     1139.36     1139.73     27.00 o 
   4   7   7      882.43      860.98     22.84 o 
   5   7   7       57.52       56.69      7.41 o 
   6   7   7      163.02      150.55     10.69 o 
   7   7   7      549.68      505.27     16.13 o 
   8   7   7       21.56       26.45      6.90 o 
   9   7   7       83.28       85.13     16.19 o 
  10   7   7      103.18      132.32     22.05 o 
  11   7   7       12.40       10.23      5.44 o 
  12   7   7       17.69       16.52      9.20 o 
 -13   8   7       44.88       40.63     12.56 o 
 -12   8   7        8.91       11.18      5.81 o 
 -11   8   7        7.19        8.69      3.95 o 
 -10   8   7       19.13       17.96      4.99 o 
  -9   8   7      178.46      221.89     14.99 o 
  -8   8   7        3.61        7.59      2.60 o 
  -7   8   7      358.04      359.69     10.53 o 
  -6   8   7      473.45      464.57     13.94 o 
  -5   8   7     2103.89     2109.90     36.99 o 
  -4   8   7      100.32      115.60      7.75 o 
  -3   8   7       55.95       59.86      5.42 o 
  -2   8   7      209.90      196.64     13.71 o 
  -1   8   7       34.76       33.22      2.33 o 
   0   8   7        5.16        5.83      1.33 o 
   1   8   7      357.03      342.35     17.29 o 
   2   8   7     1167.35     1205.81     49.47 o 
   3   8   7       16.17       15.88      3.12 o 
   4   8   7      121.36      142.79     11.91 o 
   5   8   7       25.63       25.14      4.32 o 
   6   8   7       97.82       90.14      7.29 o 
   7   8   7        9.52        7.54      4.59 o 
   8   8   7      169.75      138.85     25.65 o 
   9   8   7       41.03       28.57      6.99 o 
  10   8   7      176.71      184.00     18.84 o 
  11   8   7       10.23       14.36      5.79 o 
 -12   9   7       53.35       43.71     16.01 o 
 -11   9   7      193.88      216.05     19.20 o 
 -10   9   7       27.66       19.70      5.30 o 
  -9   9   7       59.42       53.90      9.34 o 
  -8   9   7       64.75       66.84     12.47 o 
  -7   9   7      350.30      339.05     11.50 o 
  -6   9   7      204.58      189.20      8.77 o 
  -5   9   7     1620.46     1697.18     44.27 o 
  -4   9   7       38.27       33.61      3.61 o 
  -3   9   7       52.82       41.86      4.22 o 
  -2   9   7       75.12       73.96      9.96 o 
  -1   9   7       16.75       21.09      4.73 o 
   0   9   7      609.43      589.52     14.80 o 
   1   9   7        7.78        9.12      2.39 o 
   2   9   7       78.27      103.73     13.67 o 
   3   9   7      133.00      120.97     11.07 o 
   4   9   7      271.86      260.61     18.41 o 
   5   9   7       78.97       75.50      9.61 o 
   6   9   7      512.93      496.90     13.43 o 
   7   9   7        7.42        8.77      5.69 o 
   8   9   7       60.46       51.35     12.55 o 
   9   9   7      152.61      136.28     30.04 o 
  10   9   7       31.28       26.61      8.52 o 
  11   9   7        1.35        6.34      3.58 o 
 -11  10   7       29.97       29.55     11.63 o 
 -10  10   7        0.23        3.28      3.50 o 
  -9  10   7       52.85       50.74     10.18 o 
  -8  10   7       40.23       36.59      7.41 o 
  -7  10   7      127.47      128.14     11.76 o 
  -6  10   7       31.11       29.35      4.89 o 
  -5  10   7      190.89      166.55      9.49 o 
  -4  10   7       11.58       19.55      4.23 o 
  -3  10   7       49.18       40.94      7.72 o 
  -2  10   7      214.68      198.61     10.86 o 
  -1  10   7      236.34      221.27     10.38 o 
   0  10   7       26.71       32.08      4.06 o 
   1  10   7      116.89      129.82     17.26 o 
   2  10   7      218.96      214.44     19.61 o 
   3  10   7       28.29       38.14      6.41 o 
   4  10   7      162.02      147.95     12.05 o 
   5  10   7       36.76       37.30      8.97 o 
   6  10   7       69.60       75.28     15.58 o 
   7  10   7       33.08       39.62      9.61 o 
   8  10   7       69.30       74.09     22.36 o 
   9  10   7       64.57       45.59     19.16 o 
  10  10   7       33.23       24.82     15.64 o 
 -11  11   7       40.02       25.51     12.04 o 
 -10  11   7       55.27       44.10     12.39 o 
  -9  11   7       46.69       50.17     10.36 o 
  -8  11   7      158.77      168.79     13.57 o 
  -7  11   7      197.88      196.83     14.58 o 
  -6  11   7      216.94      222.59     12.17 o 
  -5  11   7      158.89      165.34     13.76 o 
  -4  11   7      201.54      186.78      9.70 o 
  -3  11   7      355.43      350.39     12.37 o 
  -2  11   7       65.33       63.05      9.95 o 
  -1  11   7       52.29       46.24      7.56 o 
   0  11   7       19.38       23.27      3.56 o 
   1  11   7       48.48       43.62      6.46 o 
   2  11   7       29.73       24.75      5.92 o 
   3  11   7       74.84       75.94     12.21 o 
   4  11   7      337.59      354.34     15.15 o 
   5  11   7      252.62      260.22     20.93 o 
   6  11   7       37.50       48.00     13.01 o 
   7  11   7        8.53       14.05      5.87 o 
   8  11   7        3.19       10.88      7.82 o 
   9  11   7        4.86       13.10      6.39 o 
 -10  12   7       35.14       32.54      8.35 o 
  -9  12   7       39.62       53.76     12.67 o 
  -8  12   7       14.92       21.16      6.93 o 
  -7  12   7       52.46       51.88     14.45 o 
  -6  12   7       70.85       55.37     11.08 o 
  -5  12   7       61.24       53.25     11.03 o 
  -4  12   7       11.35        6.74      3.09 o 
  -3  12   7       19.81       23.02      4.13 o 
  -2  12   7      189.15      174.15      9.72 o 
  -1  12   7       12.12       10.52      2.84 o 
   0  12   7      416.41      398.85     13.72 o 
   1  12   7       17.63       21.36      4.57 o 
   2  12   7       10.73       16.51      3.95 o 
   3  12   7       54.01       55.35     10.80 o 
   4  12   7       24.40       21.82      6.85 o 
   5  12   7       25.06       11.11      6.13 o 
   6  12   7       77.19       79.35     17.95 o 
   7  12   7       26.06       32.68      9.41 o 
   8  12   7        1.08        8.13      3.53 o 
  -8  13   7       55.81       44.58     10.97 o 
  -7  13   7       54.07       45.71     11.06 o 
  -6  13   7       15.35       22.95      5.43 o 
  -5  13   7       22.20       18.61      5.96 o 
  -4  13   7       49.98       54.43     10.07 o 
  -3  13   7        3.90        6.67      2.58 o 
  -2  13   7      161.24      142.65     12.29 o 
  -1  13   7      342.12      349.78     12.02 o 
   0  13   7        1.80        6.59      3.10 o 
   1  13   7       10.23       19.84      4.60 o 
   2  13   7       57.56       44.71     10.44 o 
   3  13   7       40.32       34.84      7.70 o 
   4  13   7       15.06       14.87      6.07 o 
   5  13   7      131.00      137.95     32.05 o 
   6  13   7       67.10       55.57     13.48 o 
   7  13   7        6.24       14.77      8.59 o 
  -7  14   7       45.04       30.41      9.24 o 
  -6  14   7       31.89       27.65      8.02 o 
  -5  14   7        1.43        7.69      4.86 o 
  -4  14   7       93.13       92.46     22.42 o 
  -3  14   7       25.76       20.91      5.53 o 
  -2  14   7       11.60       11.53      4.59 o 
  -1  14   7        7.55        7.61      4.23 o 
   0  14   7        3.20        4.12      3.34 o 
   1  14   7        4.82        4.96      2.93 o 
   2  14   7       18.99       16.75      4.94 o 
   3  14   7       16.41       17.39      5.38 o 
   4  14   7       14.39       19.58      8.47 o 
   5  14   7        2.49        6.73      4.68 o 
  -5  15   7       16.28       11.84      8.26 o 
  -4  15   7       62.66       51.87     18.47 o 
  -3  15   7       15.55       16.60      4.91 o 
  -2  15   7       43.00       42.77     10.23 o 
  -1  15   7       18.82       25.10      5.92 o 
   0  15   7      160.13      171.38     18.76 o 
   1  15   7      169.95      134.40     29.80 o 
   2  15   7      178.74      139.96     38.96 o 
   3  15   7        0.55        3.37      3.39 o 
 -14   0   8        1.74        5.42      9.04 o 
 -13   0   8        4.63       -1.81     15.36 o 
 -12   0   8     1116.15     1269.64     37.50 o 
 -11   0   8      125.90      121.21     22.58 o 
 -10   0   8      731.18      857.55     45.63 o 
  -9   0   8       72.38       80.16     16.49 o 
  -8   0   8      490.58      454.71     18.13 o 
  -7   0   8      406.20      377.24     27.80 o 
  -6   0   8      805.35      771.45     27.22 o 
  -5   0   8      242.79      236.34     10.89 o 
  -4   0   8      457.59      466.74     18.99 o 
  -3   0   8      201.34      194.98     19.88 o 
  -2   0   8      654.53      757.43     40.21 o 
  -1   0   8      253.14      259.32     37.05 o 
   0   0   8     6334.27     7027.22     27.80 o 
   1   0   8     1138.50     1122.76     29.89 o 
   2   0   8     1431.85     1624.58     72.28 o 
   3   0   8       31.64       30.72     17.17 o 
   4   0   8      593.04      638.81     36.14 o 
   5   0   8      506.16      539.42     30.72 o 
   6   0   8     1772.59     1823.72     46.32 o 
   7   0   8     2950.96     3103.52     99.84 o 
   8   0   8      156.71      196.33     37.55 o 
   9   0   8       61.19       66.33     16.85 o 
  10   0   8        3.58       11.38      7.52 o 
  11   0   8       16.42       18.88      9.33 o 
  12   0   8      138.39      178.90     79.51 o 
  13   0   8       25.65       37.05     17.17 o 
 -14   1   8       13.37       17.24      8.23 o 
 -13   1   8       73.35       59.41     16.26 o 
 -12   1   8       67.53       67.73     13.63 o 
 -11   1   8       49.58       57.88     10.26 o 
 -10   1   8      401.63      389.24     20.61 o 
  -9   1   8      271.75      270.65     13.30 o 
  -8   1   8       25.61       26.88      5.48 o 
  -7   1   8        5.88        5.16      2.38 o 
  -6   1   8      221.62      208.88      6.91 o 
  -5   1   8       93.19      102.57      5.45 o 
  -4   1   8      860.33      885.19     27.14 o 
  -3   1   8      421.59      418.41     12.68 o 
  -2   1   8       13.10       14.96      3.02 o 
  -1   1   8     1776.02     1979.51     59.88 o 
   0   1   8      228.37      250.81      5.01 o 
   1   1   8      109.44      114.01      5.38 o 
   2   1   8       81.27       82.57      3.77 o 
   3   1   8       23.08       25.45      6.58 o 
   4   1   8      479.97      496.51     20.76 o 
   5   1   8      161.91      176.69     16.12 o 
   6   1   8     1604.71     1623.79     31.01 o 
   7   1   8      675.30      681.81     20.61 o 
   8   1   8       71.45       76.80     12.73 o 
   9   1   8      112.59      115.40     22.07 o 
  10   1   8        0.76        4.06      4.38 o 
  11   1   8       35.78       27.78      9.03 o 
  12   1   8       61.51       63.69     16.92 o 
  13   1   8       92.56       95.93     30.25 o 
 -14   2   8       21.64       26.37     10.33 o 
 -13   2   8       81.06       69.20     23.79 o 
 -12   2   8      273.68      276.55     12.92 o 
 -11   2   8      149.23      154.24     18.27 o 
 -10   2   8      279.07      259.40     13.26 o 
  -9   2   8      658.52      696.89     23.87 o 
  -8   2   8       22.52       25.71      6.33 o 
  -7   2   8      187.03      184.86      9.27 o 
  -6   2   8       77.72       70.81      9.58 o 
  -5   2   8      221.90      244.10      7.25 o 
  -4   2   8      316.69      335.18      6.04 o 
  -3   2   8      402.40      382.26     11.30 o 
  -2   2   8       77.76       64.12      5.32 o 
  -1   2   8       45.30       54.05      4.19 o 
   0   2   8     4570.66     4841.44     96.77 o 
   1   2   8      236.83      241.41      6.61 o 
   2   2   8       15.72       20.44      4.44 o 
   3   2   8       35.50       33.02      6.14 o 
   4   2   8      198.89      213.34     15.10 o 
   5   2   8      159.35      177.58     32.97 o 
   6   2   8      875.15      827.58     25.86 o 
   7   2   8       44.92       35.12      6.62 o 
   8   2   8      241.77      245.17     13.88 o 
   9   2   8       97.30      107.20     18.28 o 
  10   2   8        7.19       10.49      4.57 o 
  11   2   8      195.04      184.86     29.51 o 
  12   2   8      135.65      150.63     17.02 o 
  13   2   8       45.41       59.11     19.70 o 
 -14   3   8       28.96       23.43      7.37 o 
 -13   3   8       27.08       27.08      9.41 o 
 -12   3   8       47.41       44.60     12.36 o 
 -11   3   8      298.76      275.74     16.91 o 
 -10   3   8       91.78       94.70     17.22 o 
  -9   3   8      104.46      114.84     13.49 o 
  -8   3   8       13.33       16.04      4.43 o 
  -7   3   8       91.09      103.17      7.36 o 
  -6   3   8       48.57       47.05      5.74 o 
  -5   3   8      848.20      804.41     34.95 o 
  -4   3   8      849.03      848.46     15.01 o 
  -3   3   8       38.33       43.80      6.02 o 
  -2   3   8      293.10      338.15      6.83 o 
  -1   3   8      154.54      176.12      6.73 o 
   0   3   8      995.41     1015.02     23.47 o 
   1   3   8      688.87      683.40     23.28 o 
   2   3   8      122.22      104.86     16.68 o 
   3   3   8      795.33      789.79     24.36 o 
   4   3   8      213.19      201.35     14.09 o 
   5   3   8       44.48       45.76      9.63 o 
   6   3   8      738.88      679.87     19.95 o 
   7   3   8       50.89       62.93     12.10 o 
   8   3   8       87.83       97.91     14.40 o 
   9   3   8      142.24      138.08     11.65 o 
  10   3   8       16.82       29.59      8.70 o 
  11   3   8       52.30       52.74     15.63 o 
  12   3   8      132.98      145.20     28.73 o 
 -14   4   8        7.48       11.14      5.71 o 
 -13   4   8       36.09       34.02     12.39 o 
 -12   4   8       62.92       64.40     18.07 o 
 -11   4   8     1047.71     1059.54     36.09 o 
 -10   4   8      115.89      116.75     16.94 o 
  -9   4   8       53.23       56.28      9.81 o 
  -8   4   8      259.30      247.49     10.67 o 
  -7   4   8       13.17       12.57      2.79 o 
  -6   4   8      132.00      118.60      8.75 o 
  -5   4   8      289.25      322.55     12.40 o 
  -4   4   8      198.83      218.96      8.98 o 
  -3   4   8      205.97      199.52      4.47 o 
  -2   4   8      132.06      141.79      6.03 o 
  -1   4   8      226.06      226.74      5.84 o 
   0   4   8      135.74      126.56      7.76 o 
   1   4   8      407.52      405.59      9.25 o 
   2   4   8     2486.11     2490.20     77.33 o 
   3   4   8      121.80      138.24     22.87 o 
   4   4   8      254.95      255.19     19.32 o 
   5   4   8      876.22      898.36     19.39 o 
   6   4   8      968.31      975.86     25.01 o 
   7   4   8       36.42       27.80      5.34 o 
   8   4   8      177.06      177.95     13.18 o 
   9   4   8       46.94       53.86      8.83 o 
  10   4   8        9.05       15.67      4.60 o 
  11   4   8       26.74       29.29      7.53 o 
  12   4   8       48.76       56.91     12.55 o 
 -14   5   8       48.82       27.98     12.35 o 
 -13   5   8        5.28       11.38      5.09 o 
 -12   5   8       84.32       82.35     21.99 o 
 -11   5   8        9.29       16.82      5.98 o 
 -10   5   8      232.32      249.01     11.95 o 
  -9   5   8      178.25      174.05     10.15 o 
  -8   5   8      347.67      335.97     10.34 o 
  -7   5   8       79.24       71.71      5.54 o 
  -6   5   8      188.93      182.34      7.79 o 
  -5   5   8      461.04      431.51     11.92 o 
  -4   5   8      463.24      502.09      9.70 o 
  -3   5   8       39.33       45.90      5.31 o 
  -2   5   8       38.26       36.15      3.59 o 
  -1   5   8       15.63       12.70      1.99 o 
   0   5   8      132.76      122.03      5.32 o 
   1   5   8       43.69       44.76      7.05 o 
   2   5   8      328.31      282.46     16.79 o 
   3   5   8       22.39       33.49      6.10 o 
   4   5   8        8.90       10.84      6.78 o 
   5   5   8      530.49      536.41     15.54 o 
   6   5   8     1038.22     1047.99     26.48 o 
   7   5   8       82.82       82.48     14.44 o 
   8   5   8      121.25      115.79     18.32 o 
   9   5   8       55.05       52.89      8.90 o 
  10   5   8       38.34       40.73      8.06 o 
  11   5   8       26.29       30.12      7.43 o 
  12   5   8      146.54      132.31     34.60 o 
 -13   6   8        5.45        8.10      5.28 o 
 -12   6   8      143.43      149.03     15.65 o 
 -11   6   8      108.01       97.44     21.47 o 
 -10   6   8       28.69       28.57      6.27 o 
  -9   6   8       11.43       12.11      2.98 o 
  -8   6   8      198.40      222.06      8.37 o 
  -7   6   8       27.85       31.32      5.72 o 
  -6   6   8      961.76      922.40     21.26 o 
  -5   6   8      920.42      939.74     18.12 o 
  -4   6   8       16.21       18.38      3.21 o 
  -3   6   8        9.77       12.25      2.75 o 
  -2   6   8      394.59      369.70     11.54 o 
  -1   6   8      232.01      232.73      7.22 o 
   0   6   8      254.47      228.74      7.82 o 
   1   6   8      395.46      373.88     12.60 o 
   2   6   8      184.48      174.42     15.51 o 
   3   6   8      149.96      165.10     21.68 o 
   4   6   8       79.38       86.27     13.77 o 
   5   6   8      129.92      152.99     12.23 o 
   6   6   8      335.21      356.05     10.80 o 
   7   6   8       84.32       79.50     11.89 o 
   8   6   8      187.00      168.75     25.67 o 
   9   6   8       22.66       23.03      6.89 o 
  10   6   8        6.00        8.17      4.91 o 
  11   6   8       19.85       24.36      6.83 o 
  12   6   8       84.14       61.93     20.40 o 
 -13   7   8       23.42       21.51      6.71 o 
 -12   7   8       14.48       12.03      4.58 o 
 -11   7   8      120.79      124.98     12.29 o 
 -10   7   8       52.91       50.97      7.76 o 
  -9   7   8       12.62        8.67      2.97 o 
  -8   7   8       56.58       61.61     10.31 o 
  -7   7   8      591.24      599.36     15.42 o 
  -6   7   8      398.91      375.56     16.28 o 
  -5   7   8       71.24       75.61     10.13 o 
  -4   7   8        3.69        5.69      2.26 o 
  -3   7   8      247.65      242.71      7.50 o 
  -2   7   8      174.26      165.74      6.67 o 
  -1   7   8      622.39      627.76     18.76 o 
   0   7   8      155.06      142.05      9.10 o 
   1   7   8     2182.49     2250.63     41.94 o 
   2   7   8      111.69       99.47      9.48 o 
   3   7   8      247.22      241.41     11.12 o 
   4   7   8      274.07      270.95     17.08 o 
   5   7   8       14.49       19.31      5.62 o 
   6   7   8      150.75      137.65     16.24 o 
   7   7   8      478.23      470.80     18.37 o 
   8   7   8       22.58       23.98      5.86 o 
   9   7   8       57.26       45.60     14.00 o 
  10   7   8       89.24       97.37     22.59 o 
  11   7   8       38.40       33.89     12.27 o 
 -12   8   8        2.35        7.82      6.25 o 
 -11   8   8       48.45       46.45     14.81 o 
 -10   8   8        8.55       10.62      4.49 o 
  -9   8   8      120.34      129.86     20.13 o 
  -8   8   8      137.88      138.68      9.71 o 
  -7   8   8        2.25        5.76      2.55 o 
  -6   8   8     1888.13     1792.68     44.31 o 
  -5   8   8       21.03       16.18      3.37 o 
  -4   8   8       66.19       78.37      6.48 o 
  -3   8   8      405.97      410.94     14.80 o 
  -2   8   8        0.21        1.46      1.16 o 
  -1   8   8       46.63       44.31      4.06 o 
   0   8   8     2362.00     2404.47     40.23 o 
   1   8   8     1446.72     1478.98     34.41 o 
   2   8   8      398.35      402.58     25.17 o 
   3   8   8      728.76      705.82     19.62 o 
   4   8   8       56.42       65.63     10.87 o 
   5   8   8       97.64       88.73     12.91 o 
   6   8   8      335.21      293.83     22.90 o 
   7   8   8      201.48      159.12     32.38 o 
   8   8   8       31.67       34.31      8.51 o 
   9   8   8       25.76       25.91      7.77 o 
  10   8   8       27.44       39.04     11.02 o 
  11   8   8       52.74       42.14     18.08 o 
 -12   9   8       28.04       27.36     16.85 o 
 -11   9   8      128.07       92.47     26.94 o 
 -10   9   8       73.72       82.77     14.53 o 
  -9   9   8       58.79       55.53     11.15 o 
  -8   9   8      314.50      297.65     13.33 o 
  -7   9   8      326.23      341.06     12.16 o 
  -6   9   8      236.24      232.08     21.07 o 
  -5   9   8      225.52      210.90     11.44 o 
  -4   9   8      155.69      149.24     12.45 o 
  -3   9   8      262.74      265.86     14.48 o 
  -2   9   8      140.17      133.37      7.44 o 
  -1   9   8        3.09        8.00      2.19 o 
   0   9   8      243.77      236.31     13.23 o 
   1   9   8     1184.80     1182.14     24.34 o 
   2   9   8       59.76       65.39     11.32 o 
   3   9   8       98.37      101.14     14.63 o 
   4   9   8      343.71      345.12     18.14 o 
   5   9   8       72.00       78.69     14.45 o 
   6   9   8      146.67      163.34     25.82 o 
   7   9   8        4.45        6.73      3.39 o 
   8   9   8       25.03       29.32      7.89 o 
   9   9   8       73.71       67.66     22.32 o 
  10   9   8       34.26       28.91      8.50 o 
 -11  10   8        5.01        6.47      3.71 o 
 -10  10   8        9.27       14.34      3.84 o 
  -9  10   8      106.54      118.61     21.41 o 
  -8  10   8       72.09       87.38     15.17 o 
  -7  10   8       25.15       23.79      5.21 o 
  -6  10   8       15.34       15.17      4.63 o 
  -5  10   8       83.24       69.54     11.67 o 
  -4  10   8       81.15       77.54     12.39 o 
  -3  10   8       35.93       46.10      9.18 o 
  -2  10   8       90.24       81.38     12.18 o 
  -1  10   8      145.46      147.83     16.52 o 
   0  10   8       15.57       18.70      4.27 o 
   1  10   8      295.90      273.28     12.44 o 
   2  10   8       22.35       18.18      4.43 o 
   3  10   8        5.88        7.66      4.50 o 
   4  10   8      116.55      113.63     15.17 o 
   5  10   8       56.77       49.30     10.38 o 
   6  10   8      153.09      139.01     23.42 o 
   7  10   8      105.25      103.26     28.19 o 
   8  10   8       17.44       19.49      6.71 o 
   9  10   8       14.94       23.06      7.09 o 
 -10  11   8       81.03       81.32     19.13 o 
  -9  11   8       32.91       38.25      8.25 o 
  -8  11   8       33.88       28.34      8.42 o 
  -7  11   8       23.76       18.29      4.66 o 
  -6  11   8      641.86      675.39     14.05 o 
  -5  11   8      242.87      220.79     11.15 o 
  -4  11   8       22.41       22.72      4.65 o 
  -3  11   8      668.80      654.58     19.84 o 
  -2  11   8      600.86      588.81     17.23 o 
  -1  11   8      307.44      320.98     13.85 o 
   0  11   8      108.20      101.02     14.84 o 
   1  11   8        9.32       12.66      3.68 o 
   2  11   8       57.33       56.43      7.67 o 
   3  11   8       87.36       77.13     14.53 o 
   4  11   8       15.79       14.60      6.08 o 
   5  11   8      249.02      299.09     21.98 o 
   6  11   8       68.20       65.97     15.81 o 
   7  11   8       72.20       61.25     19.46 o 
   8  11   8        8.35        8.13      9.04 o 
  -9  12   8        2.56        6.03      4.02 o 
  -8  12   8       76.04       68.92     15.33 o 
  -7  12   8      201.60      232.61     13.10 o 
  -6  12   8       51.45       49.41      9.69 o 
  -5  12   8       55.46       53.67     10.83 o 
  -4  12   8       44.75       53.56     11.16 o 
  -3  12   8       20.20       21.15      5.08 o 
  -2  12   8       80.28       83.77     16.20 o 
  -1  12   8       84.56       84.86     11.43 o 
   0  12   8      113.30      146.67     17.86 o 
   1  12   8      162.29      161.89     19.17 o 
   2  12   8      497.30      478.18     12.94 o 
   3  12   8       75.10       83.93     13.03 o 
   4  12   8        0.19        5.04      3.91 o 
   5  12   8      203.71      209.10     43.75 o 
   6  12   8       21.99       22.18      9.25 o 
   7  12   8        0.72        6.32      5.39 o 
  -8  13   8       15.16       14.46     10.36 o 
  -7  13   8        1.46        6.62      3.09 o 
  -6  13   8       18.93       10.44      5.37 o 
  -5  13   8       11.74       10.41      4.38 o 
  -4  13   8      113.48       93.59     20.91 o 
  -3  13   8        7.46       10.64      3.98 o 
  -2  13   8       62.39       54.60     11.34 o 
  -1  13   8        2.16        5.87      5.64 o 
   0  13   8       83.04       88.24     13.65 o 
   1  13   8      259.36      242.76     10.50 o 
   2  13   8       17.53       22.21      5.65 o 
   3  13   8       27.80       25.23      8.67 o 
   4  13   8       35.53       39.42     10.06 o 
   5  13   8       42.76       38.63     15.03 o 
   6  13   8       27.66       31.01      8.96 o 
  -6  14   8       82.04       50.02     20.64 o 
  -5  14   8      153.27      150.07     14.84 o 
  -4  14   8       26.16       23.55      7.65 o 
  -3  14   8        0.03        3.83      2.18 o 
  -2  14   8        7.22        7.18      3.51 o 
  -1  14   8       14.19       15.64      5.13 o 
   0  14   8       98.29       73.12     16.76 o 
   1  14   8        6.30        7.32      3.49 o 
   2  14   8        6.76        6.98      3.91 o 
   3  14   8        7.81        9.27      4.37 o 
   4  14   8       27.08       25.43      9.47 o 
  -3  15   8        8.79       10.32      4.79 o 
  -2  15   8        5.55        8.90      4.00 o 
  -1  15   8       75.08       56.21     19.50 o 
   0  15   8       17.89       13.79      5.98 o 
   1  15   8       11.70       15.86      7.04 o 
   2  15   8       33.33       21.75      9.13 o 
 -14   0   9        5.68        5.42      8.13 o 
 -13   0   9       78.82       60.12     24.05 o 
 -12   0   9      118.44      108.68     26.65 o 
 -11   0   9        9.57        9.31      7.33 o 
 -10   0   9      138.39      149.93     27.45 o 
  -9   0   9        1.44        5.06      6.01 o 
  -8   0   9      133.72      118.07     28.71 o 
  -7   0   9       55.06       63.33     13.40 o 
  -6   0   9      234.81      225.89      9.32 o 
  -5   0   9      448.93      444.25     24.99 o 
  -4   0   9       26.76       23.93      7.42 o 
  -3   0   9       83.83      118.49     23.95 o 
  -2   0   9      170.83      173.58     13.36 o 
  -1   0   9      906.76      965.89     61.44 o 
   0   0   9      440.23      422.09     13.39 o 
   1   0   9        0.04        1.94      2.71 o 
   2   0   9      323.46      337.96     18.72 o 
   3   0   9       22.46       26.20     26.20 o 
   4   0   9       14.51        5.42     12.65 o 
   5   0   9       15.58       21.69      9.94 o 
   6   0   9      279.82      243.05     21.69 o 
   7   0   9       43.27       51.75     12.66 o 
   8   0   9       30.76       41.98     11.81 o 
   9   0   9        1.28       -0.04      6.38 o 
  10   0   9      108.10      116.45     36.44 o 
  11   0   9       47.73       46.98     20.78 o 
  12   0   9      102.14      112.04     53.31 o 
 -14   1   9       41.38       41.51     25.18 o 
 -13   1   9       65.47       55.63     17.13 o 
 -12   1   9        9.75       16.10      4.87 o 
 -11   1   9      345.87      370.84     20.31 o 
 -10   1   9       58.49       63.76     13.31 o 
  -9   1   9       57.15       61.81     13.34 o 
  -8   1   9      213.21      225.38     16.89 o 
  -7   1   9       81.46       79.12     11.73 o 
  -6   1   9     1626.20     1664.61     25.00 o 
  -5   1   9     1931.76     1968.32     29.87 o 
  -4   1   9       27.14       25.62      3.79 o 
  -3   1   9      609.06      621.60     16.67 o 
  -2   1   9      829.73      875.53     28.37 o 
  -1   1   9        9.68        9.30      2.24 o 
   0   1   9      523.78      545.52     11.30 o 
   1   1   9      670.87      709.66     17.11 o 
   2   1   9      156.05      155.11     13.39 o 
   3   1   9      157.03      146.71     16.73 o 
   4   1   9      110.22      111.64     25.55 o 
   5   1   9       94.31       97.81     26.75 o 
   6   1   9      200.92      182.26     37.91 o 
   7   1   9      148.14      151.18     28.04 o 
   8   1   9        7.39       13.83      4.73 o 
   9   1   9        9.67       14.03      5.76 o 
  10   1   9        9.84        8.13      4.95 o 
  11   1   9       23.53       30.84      9.75 o 
  12   1   9       13.13       22.01      9.85 o 
 -14   2   9       48.29       39.86     12.79 o 
 -13   2   9       13.98       25.15      9.02 o 
 -12   2   9      164.41      179.02     30.86 o 
 -11   2   9      200.28      222.16     28.06 o 
 -10   2   9      459.79      446.66     27.56 o 
  -9   2   9       59.49       61.75     11.19 o 
  -8   2   9       32.49       40.37      8.80 o 
  -7   2   9      430.67      405.59     22.17 o 
  -6   2   9      108.36      101.67      9.24 o 
  -5   2   9      530.21      524.95      9.31 o 
  -4   2   9       73.16       78.92      8.07 o 
  -3   2   9      130.78      125.93      6.63 o 
  -2   2   9      187.57      196.60      7.07 o 
  -1   2   9      153.17      151.12     11.45 o 
   0   2   9      368.31      372.53     11.79 o 
   1   2   9      347.77      372.73     14.16 o 
   2   2   9       91.01       81.39      7.54 o 
   3   2   9       56.64       64.71     10.07 o 
   4   2   9      425.89      401.12     16.73 o 
   5   2   9       36.51       45.61      8.42 o 
   6   2   9      176.23      176.71     41.51 o 
   7   2   9      338.01      340.44     14.49 o 
   8   2   9       81.80       73.97     13.11 o 
   9   2   9       55.09       57.18     12.59 o 
  10   2   9      127.93      155.71     29.21 o 
  11   2   9       32.04       24.99      8.00 o 
  12   2   9      122.32      129.21     40.48 o 
 -14   3   9       36.82       28.89      9.55 o 
 -13   3   9      135.44      133.33     18.72 o 
 -12   3   9       57.86       54.30     17.45 o 
 -11   3   9      319.40      320.76     14.80 o 
 -10   3   9      581.03      569.34     17.45 o 
  -9   3   9      153.23      152.46     11.07 o 
  -8   3   9      248.30      254.42     10.17 o 
  -7   3   9      785.76      808.55     17.80 o 
  -6   3   9       66.58       74.89      3.47 o 
  -5   3   9      554.14      547.39     11.84 o 
  -4   3   9      538.81      541.78     16.70 o 
  -3   3   9       23.52       27.22      5.16 o 
  -2   3   9      154.10      148.51      5.63 o 
  -1   3   9       76.29       76.71      5.47 o 
   0   3   9      140.70      138.98      5.35 o 
   1   3   9      575.51      605.32     15.94 o 
   2   3   9      544.80      537.50     13.82 o 
   3   3   9      221.51      240.74     16.37 o 
   4   3   9      135.88      143.13     10.39 o 
   5   3   9      153.66      173.15     17.37 o 
   6   3   9      298.88      315.71     10.99 o 
   7   3   9      641.79      600.58     19.81 o 
   8   3   9      139.94      126.17     27.58 o 
   9   3   9      133.55      148.49     12.44 o 
  10   3   9      160.73      177.48     36.94 o 
  11   3   9       86.47       85.80     26.58 o 
  12   3   9      268.38      316.58     18.86 o 
 -14   4   9       76.57       51.34     24.87 o 
 -13   4   9       25.62       28.97      8.75 o 
 -12   4   9       22.39       29.84      8.49 o 
 -11   4   9      374.13      348.32     10.62 o 
 -10   4   9      693.04      737.69     22.91 o 
  -9   4   9       69.10       60.70      9.57 o 
  -8   4   9       41.28       40.45      7.22 o 
  -7   4   9      209.95      223.13      9.32 o 
  -6   4   9      311.36      303.15     11.45 o 
  -5   4   9      389.22      388.38     10.04 o 
  -4   4   9      683.88      663.49     11.59 o 
  -3   4   9      527.42      494.68     16.31 o 
  -2   4   9      606.77      623.06     12.81 o 
  -1   4   9      113.61      113.01     12.69 o 
   0   4   9      493.56      502.07     12.14 o 
   1   4   9      443.02      379.63     20.08 o 
   2   4   9      685.05      708.20     29.92 o 
   3   4   9      156.01      157.42     10.16 o 
   4   4   9       64.48       72.15     11.50 o 
   5   4   9      351.09      349.44     12.49 o 
   6   4   9      192.34      171.99     27.84 o 
   7   4   9      542.58      522.64     18.71 o 
   8   4   9        5.48       13.19      3.96 o 
   9   4   9       88.44       86.35     17.25 o 
  10   4   9        8.57       13.46      4.83 o 
  11   4   9      178.98      211.62     43.49 o 
  12   4   9       64.22       63.79     14.79 o 
 -13   5   9        3.32        4.17      5.55 o 
 -12   5   9      118.62       91.12     21.06 o 
 -11   5   9      120.31       84.42     20.13 o 
 -10   5   9       30.97       21.44      5.61 o 
  -9   5   9       23.58       24.44      5.86 o 
  -8   5   9       68.90       63.42     10.56 o 
  -7   5   9      193.35      213.17      9.91 o 
  -6   5   9      117.78      121.23      7.77 o 
  -5   5   9       97.67       95.33      7.00 o 
  -4   5   9      153.97      152.68      6.67 o 
  -3   5   9      252.79      259.61      9.39 o 
  -2   5   9        7.47        9.00      1.70 o 
  -1   5   9      176.52      175.80      7.13 o 
   0   5   9     2708.30     2776.90     39.15 o 
   1   5   9     1025.20      979.52     21.00 o 
   2   5   9     1087.32     1052.20     41.60 o 
   3   5   9       67.41       65.31      9.50 o 
   4   5   9       19.25       23.41      6.77 o 
   5   5   9      464.17      448.26     14.72 o 
   6   5   9      290.55      275.39     34.78 o 
   7   5   9       28.61       31.04      6.55 o 
   8   5   9        1.64        4.32      2.48 o 
   9   5   9       15.08       14.97      5.01 o 
  10   5   9       18.85       18.62      9.09 o 
  11   5   9       44.00       43.19     11.00 o 
 -13   6   9        5.69        6.96      8.00 o 
 -12   6   9      115.47       86.67     29.25 o 
 -11   6   9       38.11       32.10      8.50 o 
 -10   6   9       14.04       21.07      5.65 o 
  -9   6   9       27.29       25.88      5.18 o 
  -8   6   9       35.24       32.98      5.49 o 
  -7   6   9      249.16      256.19     12.45 o 
  -6   6   9      116.73      138.46     12.49 o 
  -5   6   9      206.83      201.38      7.14 o 
  -4   6   9     1118.58     1143.89     22.49 o 
  -3   6   9      300.19      290.21     11.29 o 
  -2   6   9      295.49      307.00     10.79 o 
  -1   6   9       85.39       79.05      4.35 o 
   0   6   9      133.64      117.74      9.32 o 
   1   6   9     1184.30     1093.69     66.47 o 
   2   6   9      337.95      335.37     18.48 o 
   3   6   9       60.78       77.82     16.52 o 
   4   6   9      396.75      411.25     12.51 o 
   5   6   9      810.72      804.52     27.31 o 
   6   6   9      828.68      850.79     29.53 o 
   7   6   9      219.36      195.08     10.08 o 
   8   6   9       24.11       25.02      7.25 o 
   9   6   9       55.42       57.75     13.02 o 
  10   6   9       67.75       73.06     17.92 o 
  11   6   9        7.18        5.63      4.11 o 
 -12   7   9       97.46       72.01     25.32 o 
 -11   7   9        5.44        7.69      4.36 o 
 -10   7   9       23.57       25.13      4.57 o 
  -9   7   9        1.08        7.42      4.54 o 
  -8   7   9       23.83       25.80      4.81 o 
  -7   7   9        4.23        9.06      2.68 o 
  -6   7   9        5.54        8.01      2.63 o 
  -5   7   9       86.14       83.38      5.27 o 
  -4   7   9        5.07        7.94      2.79 o 
  -3   7   9       49.63       48.07      6.73 o 
  -2   7   9        9.75        9.81      2.06 o 
  -1   7   9       67.53       58.20      4.92 o 
   0   7   9      104.51       93.25      6.89 o 
   1   7   9        4.91       10.50      3.31 o 
   2   7   9      148.03      179.31     21.09 o 
   3   7   9      661.83      622.39     20.34 o 
   4   7   9      319.47      302.70     16.82 o 
   5   7   9     1037.76     1036.49     32.62 o 
   6   7   9      451.13      445.43     16.40 o 
   7   7   9       20.44       17.05      7.11 o 
   8   7   9       18.44       21.22      5.55 o 
   9   7   9       32.73       32.56      7.08 o 
  10   7   9        7.42        7.61      5.54 o 
 -12   8   9       51.28       36.50     22.55 o 
 -11   8   9      104.12       96.13     40.39 o 
 -10   8   9        1.68        4.11      3.30 o 
  -9   8   9       27.08       21.23      5.25 o 
  -8   8   9       53.35       44.14      8.64 o 
  -7   8   9        0.52        2.27      2.83 o 
  -6   8   9      158.97      146.98      8.15 o 
  -5   8   9      262.40      252.61      7.52 o 
  -4   8   9      561.37      541.63     14.39 o 
  -3   8   9      613.96      577.57     13.02 o 
  -2   8   9       79.76       86.65     11.48 o 
  -1   8   9       31.99       45.54      7.61 o 
   0   8   9     1447.58     1451.11     27.21 o 
   1   8   9      528.16      548.24     15.20 o 
   2   8   9       33.18       33.37      5.52 o 
   3   8   9       87.30       97.63     12.65 o 
   4   8   9      118.30      126.46     16.82 o 
   5   8   9      595.44      628.36     22.70 o 
   6   8   9      111.74      118.66     24.41 o 
   7   8   9       78.52       70.31     20.22 o 
   8   8   9        1.35        6.64      4.47 o 
   9   8   9        9.75       12.78      9.04 o 
  10   8   9       73.39       59.41     21.13 o 
 -11   9   9       98.20       95.15     23.38 o 
 -10   9   9      112.71      101.09     22.84 o 
  -9   9   9       21.77       24.67      5.37 o 
  -8   9   9      346.63      327.80     10.85 o 
  -7   9   9      532.00      485.04     13.62 o 
  -6   9   9      525.82      498.73     20.42 o 
  -5   9   9      663.90      646.50     28.78 o 
  -4   9   9       80.47       76.55     12.44 o 
  -3   9   9       37.13       29.41      5.33 o 
  -2   9   9      108.86      118.23      9.03 o 
  -1   9   9       60.50       56.10      9.09 o 
   0   9   9       24.99       30.43      6.36 o 
   1   9   9      837.76      865.85     25.72 o 
   2   9   9       26.71       26.84      5.81 o 
   3   9   9       87.90       97.29     11.24 o 
   4   9   9       42.70       52.88      9.57 o 
   5   9   9      100.38      101.75     13.26 o 
   6   9   9       90.12       91.52     24.05 o 
   7   9   9       18.61       26.67      9.76 o 
   8   9   9       14.62       19.02      6.16 o 
   9   9   9        8.99        5.51      8.80 o 
 -10  10   9       29.03       19.62      8.97 o 
  -9  10   9        7.54       11.08      7.00 o 
  -8  10   9      440.22      444.62     23.28 o 
  -7  10   9      350.59      308.62     11.29 o 
  -6  10   9       17.89       17.75      4.35 o 
  -5  10   9      116.59       99.48     15.24 o 
  -4  10   9       27.32       27.66      5.85 o 
  -3  10   9        6.11        5.68      2.50 o 
  -2  10   9      192.50      179.13     11.03 o 
  -1  10   9       11.17       13.73      2.85 o 
   0  10   9       81.41       87.75     12.20 o 
   1  10   9       66.27       64.39      9.56 o 
   2  10   9        1.28        4.80      2.59 o 
   3  10   9      110.52      107.20     18.07 o 
   4  10   9        8.72       13.05      4.40 o 
   5  10   9       82.18       75.64     15.64 o 
   6  10   9        9.69       11.29      7.03 o 
   7  10   9       11.60       10.66      7.82 o 
   8  10   9       71.30       67.31     26.83 o 
   9  10   9       27.22       28.77     10.93 o 
 -10  11   9        9.00       10.62      7.59 o 
  -9  11   9      170.34      151.31     36.84 o 
  -8  11   9      160.86      131.57     30.25 o 
  -7  11   9      466.92      421.69     21.12 o 
  -6  11   9       31.88       34.01      7.23 o 
  -5  11   9      115.39      115.51     10.36 o 
  -4  11   9        2.99        9.10      3.36 o 
  -3  11   9       41.20       39.86      6.96 o 
  -2  11   9      118.06      112.94     15.50 o 
  -1  11   9       48.15       53.34      8.08 o 
   0  11   9      226.87      267.48     12.69 o 
   1  11   9       12.90       15.31      3.54 o 
   2  11   9       46.89       36.76      7.68 o 
   3  11   9      170.08      157.64     13.62 o 
   4  11   9       57.77       59.44     12.32 o 
   5  11   9        1.73        7.08      6.55 o 
   6  11   9      113.62      108.61     21.34 o 
   7  11   9       32.78       35.14     14.11 o 
   8  11   9        2.97        6.02      5.64 o 
  -8  12   9        6.47        6.26      3.61 o 
  -7  12   9      253.03      227.44     18.82 o 
  -6  12   9       52.09       44.30     10.32 o 
  -5  12   9        4.65        5.68      3.12 o 
  -4  12   9       33.21       32.59      8.23 o 
  -3  12   9        5.73        8.06      2.96 o 
  -2  12   9        4.39        4.56      2.91 o 
  -1  12   9      115.36      117.09     17.52 o 
   0  12   9       13.50       21.52      4.42 o 
   1  12   9       46.90       48.59      8.13 o 
   2  12   9       82.31       83.40     12.97 o 
   3  12   9       55.16       58.08     10.56 o 
   4  12   9       32.76       32.83      7.89 o 
   5  12   9        8.41       11.55      7.41 o 
   6  12   9      121.45      113.87     32.61 o 
  -7  13   9       41.68       26.82     10.86 o 
  -6  13   9       62.23       65.78     21.88 o 
  -5  13   9       11.95       14.73      5.14 o 
  -4  13   9       35.59       29.85     10.21 o 
  -3  13   9       32.62       31.78      5.40 o 
  -2  13   9       12.72       11.97      3.84 o 
  -1  13   9       11.63       11.26      3.97 o 
   0  13   9      158.72      159.02     12.02 o 
   1  13   9       22.91       20.10      4.26 o 
   2  13   9      118.24       99.94     10.07 o 
   3  13   9       57.60       48.94     12.91 o 
   4  13   9      120.33      101.18     22.09 o 
   5  13   9       70.05       78.25     18.86 o 
  -5  14   9       26.53       36.61     14.15 o 
  -4  14   9      129.05       84.84     29.01 o 
  -3  14   9       95.85       73.74     18.37 o 
  -2  14   9        9.35        7.23      2.66 o 
  -1  14   9       29.93       31.08      7.52 o 
   0  14   9       90.15       63.41     17.07 o 
   1  14   9       20.90       19.97      5.73 o 
   2  14   9      300.98      289.05     11.51 o 
   3  14   9        8.34        8.62      3.38 o 
 -14   0  10       89.78       67.77     57.83 o 
 -13   0  10      231.89      199.39     31.62 o 
 -12   0  10     1249.89     1389.60     43.82 o 
 -11   0  10     1189.12     1231.77     98.49 o 
 -10   0  10      251.69      252.09     39.60 o 
  -9   0  10        0.16        4.52      5.75 o 
  -8   0  10       28.43       39.29     12.65 o 
  -7   0  10      477.23      429.28     47.89 o 
  -6   0  10       17.42       13.15      4.36 o 
  -5   0  10      195.20      197.58     14.05 o 
  -4   0  10       21.33       32.53     13.42 o 
  -3   0  10      275.14      275.28     22.64 o 
  -2   0  10     2905.83     3312.83    239.44 o 
  -1   0  10      783.85      822.29     26.27 o 
   0   0  10       24.78       26.23      2.54 o 
   1   0  10     2950.86     3015.64     44.56 o 
   2   0  10      410.43      379.58     17.82 o 
   3   0  10       13.47        7.23     18.07 o 
   4   0  10        5.39       14.46     10.84 o 
   5   0  10        0.34       -4.52     13.55 o 
   6   0  10      770.03      721.94     47.89 o 
   7   0  10      408.41      321.66    102.10 o 
   8   0  10        5.56       23.49      9.94 o 
   9   0  10      304.87      297.18     24.45 o 
  10   0  10       27.07       33.32     15.93 o 
  11   0  10        2.05        6.32      7.23 o 
 -14   1  10       64.30       32.75     19.14 o 
 -13   1  10      125.62      127.63     15.93 o 
 -12   1  10      440.53      434.34     19.68 o 
 -11   1  10      229.59      236.92     18.01 o 
 -10   1  10       15.54       18.17      5.23 o 
  -9   1  10        2.58        6.39      4.71 o 
  -8   1  10       92.03       95.07     15.14 o 
  -7   1  10       53.86       52.96      8.81 o 
  -6   1  10      104.54       94.15      7.78 o 
  -5   1  10       61.05       60.58      7.68 o 
  -4   1  10       41.42       45.87      8.85 o 
  -3   1  10      323.50      319.18     18.15 o 
  -2   1  10      158.20      159.89     11.22 o 
  -1   1  10       25.66       22.60      3.73 o 
   0   1  10      177.90      189.90      7.36 o 
   1   1  10      454.96      452.76     13.02 o 
   2   1  10       53.96       54.52     11.10 o 
   3   1  10       12.33       10.28      3.01 o 
   4   1  10      108.25      116.72      8.64 o 
   5   1  10      205.17      190.47     45.24 o 
   6   1  10      344.87      326.09     23.50 o 
   7   1  10      445.71      416.58     25.59 o 
   8   1  10       73.68       79.04     23.54 o 
   9   1  10       63.65       72.67     19.49 o 
  10   1  10       81.78       86.41     20.75 o 
  11   1  10       25.44       38.13      9.93 o 
 -13   2  10        4.36        7.37      5.69 o 
 -12   2  10      232.49      228.66     38.57 o 
 -11   2  10       81.98       83.15     13.16 o 
 -10   2  10        2.56       10.51      5.50 o 
  -9   2  10      106.75      100.37     16.18 o 
  -8   2  10      469.62      480.51     16.95 o 
  -7   2  10       18.76       21.48      4.26 o 
  -6   2  10      841.18      850.70     16.35 o 
  -5   2  10      252.73      243.62      9.25 o 
  -4   2  10       32.08       35.86      5.02 o 
  -3   2  10       46.21       42.48      3.66 o 
  -2   2  10      117.70      109.13     10.63 o 
  -1   2  10      336.05      332.75     13.84 o 
   0   2  10      763.20      826.27     21.61 o 
   1   2  10       71.73       64.31      4.96 o 
   2   2  10        5.40        8.55      4.31 o 
   3   2  10       81.62       80.90      6.90 o 
   4   2  10      305.35      302.94     13.88 o 
   5   2  10      721.88      788.34     27.46 o 
   6   2  10      197.10      236.40     13.87 o 
   7   2  10      179.76      181.50     51.33 o 
   8   2  10       52.14       51.85     11.93 o 
   9   2  10       20.47       33.41     10.59 o 
  10   2  10       93.72      100.66     25.55 o 
  11   2  10       21.92       15.96      6.11 o 
 -13   3  10       64.09       59.74     23.92 o 
 -12   3  10      161.31      156.10     34.31 o 
 -11   3  10      132.18      153.71     15.06 o 
 -10   3  10      111.94      115.24      9.26 o 
  -9   3  10       16.18       12.37      4.58 o 
  -8   3  10        8.60       14.10      3.63 o 
  -7   3  10       33.16       36.55      3.75 o 
  -6   3  10       51.88       45.88      3.58 o 
  -5   3  10       96.29      105.49      7.25 o 
  -4   3  10       98.75      104.00      5.83 o 
  -3   3  10      113.95      112.16      7.64 o 
  -2   3  10      860.33      879.02     15.62 o 
  -1   3  10        7.80        8.49      2.29 o 
   0   3  10      239.68      235.04     11.92 o 
   1   3  10      475.44      452.31     12.25 o 
   2   3  10       66.84       52.16      9.38 o 
   3   3  10      123.06      122.64     15.06 o 
   4   3  10      876.12      934.26     28.69 o 
   5   3  10      864.08      845.33     26.83 o 
   6   3  10       55.75       65.75     13.15 o 
   7   3  10      113.52      121.67     19.95 o 
   8   3  10       16.67       23.88      5.94 o 
   9   3  10      150.26      168.56     30.19 o 
  10   3  10      311.71      351.80     27.97 o 
  11   3  10        6.82        9.06      5.91 o 
 -13   4  10       40.09       44.22     15.64 o 
 -12   4  10       63.15       60.94     13.56 o 
 -11   4  10        9.90       12.87      4.58 o 
 -10   4  10       39.57       36.38      8.85 o 
  -9   4  10        0.45        0.22      3.10 o 
  -8   4  10       25.70       25.42      6.11 o 
  -7   4  10     1002.16     1033.50     24.15 o 
  -6   4  10      258.98      265.33      8.71 o 
  -5   4  10      214.78      175.83     18.44 o 
  -4   4  10      723.62      752.76     17.29 o 
  -3   4  10       79.53       65.33      9.00 o 
  -2   4  10      117.05      118.07      5.33 o 
  -1   4  10       88.76       82.34     11.37 o 
   0   4  10       27.87       29.38      4.46 o 
   1   4  10     1181.60     1178.50     57.38 o 
   2   4  10      335.28      290.97     18.90 o 
   3   4  10      347.38      347.93     16.60 o 
   4   4  10      432.03      451.07     17.02 o 
   5   4  10      456.27      444.32     22.92 o 
   6   4  10       33.74       29.17      6.86 o 
   7   4  10      111.13      107.45     20.73 o 
   8   4  10       82.34       76.33     13.09 o 
   9   4  10       30.82       41.98     10.55 o 
  10   4  10      134.56      133.58     29.47 o 
  11   4  10       24.13       25.55     11.65 o 
 -13   5  10       45.67       44.45     15.15 o 
 -12   5  10       42.69       48.45     14.19 o 
 -11   5  10       61.19       56.65     14.90 o 
 -10   5  10      148.29      147.22     28.89 o 
  -9   5  10       60.69       66.52     13.31 o 
  -8   5  10       46.81       46.97      8.29 o 
  -7   5  10      108.70       94.80      5.76 o 
  -6   5  10       24.15       22.51      4.05 o 
  -5   5  10     1079.87      963.90     66.19 o 
  -4   5  10      103.20       81.31      7.07 o 
  -3   5  10        8.48        5.63      1.95 o 
  -2   5  10      194.25      193.01      9.79 o 
  -1   5  10     4325.62     4430.18     65.18 o 
   0   5  10       28.00       25.51      4.99 o 
   1   5  10      713.36      739.85     22.45 o 
   2   5  10     1035.72     1087.64     44.57 o 
   3   5  10       74.39       64.86     17.58 o 
   4   5  10      676.59      668.19     23.89 o 
   5   5  10      787.81      763.74     26.47 o 
   6   5  10       53.40       55.93     10.71 o 
   7   5  10       15.33       18.69      5.76 o 
   8   5  10       28.21       29.98      9.19 o 
   9   5  10       18.49       19.44      6.79 o 
  10   5  10       36.94       30.71      9.09 o 
  11   5  10       22.90       23.74      8.14 o 
 -12   6  10       19.12       20.58      6.63 o 
 -11   6  10       87.70       91.60     19.33 o 
 -10   6  10      147.47      115.24     30.89 o 
  -9   6  10       16.88       16.01      5.26 o 
  -8   6  10       42.02       33.54      7.12 o 
  -7   6  10       16.02       15.82      2.93 o 
  -6   6  10       83.03       79.98      5.04 o 
  -5   6  10       38.58       37.92      5.40 o 
  -4   6  10      449.63      445.26     16.06 o 
  -3   6  10       63.38       60.59      8.12 o 
  -2   6  10      833.15      874.50     17.57 o 
  -1   6  10       59.86       61.28      6.35 o 
   0   6  10     2261.94     2335.71     44.63 o 
   1   6  10      145.24      160.72     13.11 o 
   2   6  10       20.23       24.59      6.86 o 
   3   6  10      281.24      299.99     15.47 o 
   4   6  10      132.16      125.52     18.86 o 
   5   6  10      296.26      271.41     13.07 o 
   6   6  10      188.88      163.03     13.41 o 
   7   6  10       19.70       18.29      6.45 o 
   8   6  10       47.39       48.43     15.29 o 
   9   6  10        3.61        5.42      5.11 o 
  10   6  10       73.49       56.46     16.90 o 
 -12   7  10       40.25       39.00     13.54 o 
 -11   7  10       24.84       19.06      7.97 o 
 -10   7  10        3.45       11.07      8.80 o 
  -9   7  10       18.07       15.91      4.89 o 
  -8   7  10        7.47        9.31      3.58 o 
  -7   7  10      201.95      189.10     17.42 o 
  -6   7  10       33.50       34.09      5.95 o 
  -5   7  10      151.24      141.47      6.56 o 
  -4   7  10      150.76      133.93      7.17 o 
  -3   7  10       43.55       40.56      6.46 o 
  -2   7  10      343.42      354.47     10.47 o 
  -1   7  10      522.20      489.98     28.52 o 
   0   7  10       58.32       61.93      7.76 o 
   1   7  10      245.88      224.91     10.06 o 
   2   7  10      265.76      267.37     23.87 o 
   3   7  10       30.98       35.82      6.78 o 
   4   7  10       71.44       78.50     14.01 o 
   5   7  10       18.10       13.61      4.12 o 
   6   7  10      210.91      200.90     14.33 o 
   7   7  10        2.87       10.68      7.61 o 
   8   7  10       34.11       29.41     15.41 o 
   9   7  10      110.98       93.48     27.58 o 
  10   7  10        5.92       12.52     10.11 o 
 -11   8  10       25.73       13.55     12.65 o 
 -10   8  10      182.92      170.90     39.07 o 
  -9   8  10       19.11       19.60      5.76 o 
  -8   8  10       74.42       64.45     11.27 o 
  -7   8  10      106.16       85.35      9.71 o 
  -6   8  10       17.64       16.53      4.13 o 
  -5   8  10        5.73       10.44      2.77 o 
  -4   8  10       59.95       62.56      4.66 o 
  -3   8  10      197.65      172.31      5.95 o 
  -2   8  10      317.24      274.70     10.91 o 
  -1   8  10        7.85        9.43      3.32 o 
   0   8  10      102.48       99.09      6.25 o 
   1   8  10      197.39      176.76     11.21 o 
   2   8  10       98.40      111.72     15.40 o 
   3   8  10       99.68       92.44     14.67 o 
   4   8  10       89.10      104.07     16.70 o 
   5   8  10      228.72      244.02     15.13 o 
   6   8  10        1.41        7.54      4.97 o 
   7   8  10      118.22      115.70     29.46 o 
   8   8  10        8.65       10.84      6.38 o 
   9   8  10       34.08       31.48     19.53 o 
 -11   9  10       34.12       31.18     13.44 o 
 -10   9  10      120.12      138.95     23.89 o 
  -9   9  10       96.50       89.91     20.59 o 
  -8   9  10      166.87      172.98     15.19 o 
  -7   9  10      280.53      260.23     20.34 o 
  -6   9  10       60.69       64.34     12.59 o 
  -5   9  10       25.81       19.12      4.69 o 
  -4   9  10       96.13      102.80      7.57 o 
  -3   9  10       52.04       48.17      9.74 o 
  -2   9  10       49.91       48.66      7.89 o 
  -1   9  10       40.41       43.27      7.46 o 
   0   9  10       40.67       46.59      6.32 o 
   1   9  10      207.38      211.03     26.70 o 
   2   9  10       10.19       11.68      4.11 o 
   3   9  10      167.84      159.22     24.00 o 
   4   9  10      442.95      431.14     21.54 o 
   5   9  10      437.38      434.03     19.10 o 
   6   9  10       28.87       24.79     11.70 o 
   7   9  10      157.78      150.48     39.93 o 
   8   9  10        7.15       11.94      9.85 o 
 -10  10  10       61.29       46.84     15.73 o 
  -9  10  10       44.68       61.32     14.81 o 
  -8  10  10       82.52       82.81     17.87 o 
  -7  10  10      237.85      206.66     28.72 o 
  -6  10  10       13.61       28.03      5.38 o 
  -5  10  10      115.87      124.40     25.01 o 
  -4  10  10       29.55       34.01      8.48 o 
  -3  10  10        6.92        6.82      2.98 o 
  -2  10  10      386.85      401.85     14.03 o 
  -1  10  10      145.98      155.81      9.99 o 
   0  10  10      108.49      100.69      7.56 o 
   1  10  10      116.84      123.02     17.73 o 
   2  10  10       98.69      111.05     16.04 o 
   3  10  10      573.38      632.63     19.44 o 
   4  10  10      304.82      294.16     14.59 o 
   5  10  10      133.25      124.69     20.12 o 
   6  10  10       24.94       23.79      9.52 o 
   7  10  10       76.76       63.83     16.69 o 
   8  10  10        5.05        6.51      6.01 o 
  -9  11  10       24.80       25.28      6.42 o 
  -8  11  10       35.51       40.33     13.45 o 
  -7  11  10      150.33      115.08     26.21 o 
  -6  11  10       44.07       37.48      8.75 o 
  -5  11  10      166.91      196.75     26.67 o 
  -4  11  10       18.84       23.37      8.20 o 
  -3  11  10       11.88       11.91      7.96 o 
  -2  11  10       56.63       57.69     13.24 o 
  -1  11  10       73.36       71.00     13.00 o 
   0  11  10        2.60        6.59      2.83 o 
   1  11  10       11.20       14.85      3.21 o 
   2  11  10       24.43       26.70      4.84 o 
   3  11  10       51.92       48.99      9.93 o 
   4  11  10      121.52      107.25     18.33 o 
   5  11  10       84.71       87.81     15.66 o 
   6  11  10        0.90        6.32      6.01 o 
   7  11  10       18.19        8.27      6.29 o 
  -8  12  10      177.51      178.23     19.18 o 
  -7  12  10      134.14      102.45     21.73 o 
  -6  12  10       10.79       12.09     11.49 o 
  -5  12  10       30.89       34.77     10.21 o 
  -4  12  10       18.06       17.05     11.29 o 
  -3  12  10        5.08        6.01      3.24 o 
  -2  12  10       46.62       52.11     11.42 o 
  -1  12  10       22.58       20.25      6.52 o 
   0  12  10       30.95       40.18      6.78 o 
   1  12  10       80.72       78.93     15.40 o 
   2  12  10       32.77       26.19      5.27 o 
   3  12  10       15.36       11.62      3.43 o 
   4  12  10       43.41       28.44      9.46 o 
   5  12  10       64.42       60.93     12.32 o 
  -6  13  10        7.28       11.49      5.63 o 
  -5  13  10      200.62      236.13     36.39 o 
  -4  13  10        5.10        5.72      3.69 o 
  -3  13  10       49.66       37.03     11.09 o 
  -2  13  10       51.39       36.56      7.78 o 
  -1  13  10       57.59       49.07     10.56 o 
   0  13  10        1.45        5.20      3.51 o 
   1  13  10       10.58       13.01      3.48 o 
   2  13  10      148.56      136.54     27.97 o 
   3  13  10      182.81      175.92     37.79 o 
   4  13  10       53.05       48.09     15.57 o 
  -3  14  10       23.67       22.02      9.06 o 
  -2  14  10       93.57       60.02     20.53 o 
  -1  14  10      107.51      126.72     13.24 o 
   0  14  10       89.74       63.12     18.56 o 
   1  14  10       70.14       48.59     15.46 o 
 -13   0  11      214.05      153.65     46.16 o 
 -12   0  11       14.02       10.84      9.04 o 
 -11   0  11       75.23       64.28     20.06 o 
 -10   0  11       40.73       43.27     16.93 o 
  -9   0  11       36.00       35.73     15.17 o 
  -8   0  11        0.01        3.07      7.52 o 
  -7   0  11        0.62        5.96      4.51 o 
  -6   0  11      136.07      142.23     32.22 o 
  -5   0  11       43.01       42.08     10.84 o 
  -4   0  11       23.77       25.72      8.23 o 
  -3   0  11      133.17      137.37     27.27 o 
  -2   0  11        5.92        2.96      7.61 o 
  -1   0  11      132.93      170.00     26.26 o 
   0   0  11        9.87        8.69      2.94 o 
   1   0  11        0.14        2.94      3.03 o 
   2   0  11       55.21       41.96     11.19 o 
   3   0  11       89.90       94.28      7.92 o 
   4   0  11        4.92       13.55     11.75 o 
   5   0  11       13.01       17.17     11.75 o 
   6   0  11      139.20      154.51     46.98 o 
   7   0  11      127.06      147.28     51.50 o 
   8   0  11       76.72       97.58     52.41 o 
   9   0  11        2.28        5.42     10.84 o 
  10   0  11      382.85      551.16     34.33 o 
 -13   1  11      119.17       80.78     26.56 o 
 -12   1  11       13.90       22.36      6.42 o 
 -11   1  11       45.18       55.63     11.24 o 
 -10   1  11       42.35       47.14      9.06 o 
  -9   1  11      188.79      190.96     16.95 o 
  -8   1  11       28.24       27.31      6.00 o 
  -7   1  11       34.44       42.46      7.89 o 
  -6   1  11      134.24      150.20     18.54 o 
  -5   1  11       65.04       67.52     11.18 o 
  -4   1  11       15.73       22.29      4.33 o 
  -3   1  11        8.41       12.32      3.22 o 
  -2   1  11      376.29      359.21     12.74 o 
  -1   1  11      921.88      928.42     37.81 o 
   0   1  11      212.87      211.53      7.15 o 
   1   1  11      334.70      317.76     13.28 o 
   2   1  11       81.01       74.56      5.28 o 
   3   1  11        8.51        7.75      3.98 o 
   4   1  11      321.92      308.63     17.36 o 
   5   1  11      258.52      265.17     12.95 o 
   6   1  11      159.10      137.02     33.64 o 
   7   1  11      144.45      129.13     36.63 o 
   8   1  11       66.46       56.98     16.26 o 
   9   1  11       29.28       24.25     11.69 o 
  10   1  11      210.54      186.13    101.20 o 
 -13   2  11      145.26      109.05     33.12 o 
 -12   2  11      568.58      591.45     19.74 o 
 -11   2  11       78.95       81.50     15.66 o 
 -10   2  11       14.44       15.31      5.28 o 
  -9   2  11      156.52      147.78     26.08 o 
  -8   2  11       83.41       64.28     12.40 o 
  -7   2  11        1.63        7.26      3.93 o 
  -6   2  11      197.29      206.52     24.16 o 
  -5   2  11       69.24       58.07     10.55 o 
  -4   2  11       32.40       37.17      6.58 o 
  -3   2  11      253.54      247.47     13.22 o 
  -2   2  11      121.19      122.02      5.16 o 
  -1   2  11      164.61      163.17      6.88 o 
   0   2  11      946.16     1033.91     32.10 o 
   1   2  11      429.59      419.76     12.96 o 
   2   2  11       30.14       34.46      7.00 o 
   3   2  11      402.54      439.83     12.41 o 
   4   2  11      128.90      125.66     10.27 o 
   5   2  11     1180.49     1185.44     37.04 o 
   6   2  11       20.98       25.61      8.16 o 
   7   2  11      157.58      160.50     16.55 o 
   8   2  11       74.94       65.81     13.13 o 
   9   2  11        3.54        5.42      6.84 o 
  10   2  11      305.07      327.08    112.04 o 
  11   2  11       32.94       24.40     26.20 o 
 -13   3  11      100.24       76.16     26.62 o 
 -12   3  11       66.23       70.61     19.11 o 
 -11   3  11      193.47      199.10     16.99 o 
 -10   3  11        2.76        9.07      6.45 o 
  -9   3  11      146.96      116.58     13.08 o 
  -8   3  11      233.99      237.95     34.84 o 
  -7   3  11      210.70      208.37     30.70 o 
  -6   3  11       50.13       43.86      6.36 o 
  -5   3  11       19.29       20.54      4.80 o 
  -4   3  11      229.98      205.45     10.05 o 
  -3   3  11       78.24       72.26      5.53 o 
  -2   3  11      826.10      847.96     18.63 o 
  -1   3  11      119.24      121.90      7.60 o 
   0   3  11      276.58      299.43     11.33 o 
   1   3  11       47.28       46.22      4.95 o 
   2   3  11       86.42       89.05      6.79 o 
   3   3  11       21.18       13.43      6.32 o 
   4   3  11      441.52      395.96     17.40 o 
   5   3  11      142.06      141.15     25.91 o 
   6   3  11       34.47       29.76      6.72 o 
   7   3  11        0.68        7.89      3.61 o 
   8   3  11       26.33       29.35      9.36 o 
   9   3  11       29.64       39.26     21.47 o 
  10   3  11       38.02       47.03     17.15 o 
 -13   4  11       44.25       39.16     14.43 o 
 -12   4  11       20.66        7.45      7.36 o 
 -11   4  11       33.84       24.59      9.50 o 
 -10   4  11       50.08       41.65     10.17 o 
  -9   4  11      232.18      226.32     15.22 o 
  -8   4  11       40.36       44.62      6.86 o 
  -7   4  11       76.01       84.91     13.91 o 
  -6   4  11      305.85      286.25      9.67 o 
  -5   4  11       79.30       71.99      8.78 o 
  -4   4  11      121.88      119.76     15.66 o 
  -3   4  11      524.25      505.16     11.65 o 
  -2   4  11      882.73      939.00     20.78 o 
  -1   4  11      503.48      501.37     10.43 o 
   0   4  11       25.22       25.11      8.34 o 
   1   4  11      417.58      443.79     14.19 o 
   2   4  11      176.75      166.33     16.81 o 
   3   4  11       23.99       39.48      8.45 o 
   4   4  11      190.35      228.80     24.54 o 
   5   4  11      241.64      234.99     15.48 o 
   6   4  11      135.07      122.55     11.17 o 
   7   4  11      134.16      139.86     27.33 o 
   8   4  11       74.05       63.77     15.78 o 
   9   4  11       33.49       30.62     10.81 o 
  10   4  11       20.96       22.69     11.29 o 
 -12   5  11       89.22       72.52     32.32 o 
 -11   5  11        1.06        3.88      6.46 o 
 -10   5  11      114.57      105.91     23.87 o 
  -9   5  11      221.93      236.96     13.41 o 
  -8   5  11       21.99       19.66      5.48 o 
  -7   5  11      372.86      345.63     10.68 o 
  -6   5  11      186.36      190.17     10.20 o 
  -5   5  11      182.44      182.99     12.18 o 
  -4   5  11      362.81      358.13      9.41 o 
  -3   5  11       85.37       93.90      7.04 o 
  -2   5  11      109.00      114.11      8.06 o 
  -1   5  11     1492.16     1551.46     32.00 o 
   0   5  11      430.64      469.95     12.97 o 
   1   5  11      688.22      708.18     22.69 o 
   2   5  11        7.34        4.52      4.08 o 
   3   5  11       71.89       77.79     15.84 o 
   4   5  11      340.65      354.84     19.04 o 
   5   5  11      152.95      138.19     26.37 o 
   6   5  11       13.89       20.01      7.70 o 
   7   5  11        4.37       12.50      5.18 o 
   8   5  11       56.29       59.43     18.01 o 
   9   5  11        5.15       10.67      4.99 o 
  10   5  11       70.05       71.04     29.58 o 
 -12   6  11       53.27       47.48     19.11 o 
 -11   6  11       10.11        9.36      5.37 o 
 -10   6  11       23.38       20.31      6.78 o 
  -9   6  11        6.14        6.20      6.34 o 
  -8   6  11      335.54      334.22     13.97 o 
  -7   6  11      224.27      218.20     15.16 o 
  -6   6  11      165.91      166.48     18.28 o 
  -5   6  11      303.62      287.75     14.61 o 
  -4   6  11        2.35        4.10      2.75 o 
  -3   6  11      540.76      528.49     16.34 o 
  -2   6  11     1346.12     1381.41     32.09 o 
  -1   6  11      507.33      496.67     20.00 o 
   0   6  11      646.67      625.39     17.11 o 
   1   6  11       76.30       67.96     12.94 o 
   2   6  11       87.52       97.05     17.54 o 
   3   6  11       55.97       67.69     11.69 o 
   4   6  11        2.65        2.38      2.50 o 
   5   6  11       88.25       87.82     16.36 o 
   6   6  11       96.69       86.05     19.48 o 
   7   6  11       12.24       14.05      5.08 o 
   8   6  11       24.16       17.17      4.99 o 
   9   6  11       25.82       34.19     12.44 o 
 -11   7  11       39.09       30.25     11.03 o 
 -10   7  11       11.77       13.36      5.31 o 
  -9   7  11        8.96        9.43      4.52 o 
  -8   7  11        7.81        7.69      3.86 o 
  -7   7  11      413.74      393.58     12.08 o 
  -6   7  11      127.61      102.91     12.74 o 
  -5   7  11       34.73       35.30      5.94 o 
  -4   7  11       34.84       37.61      7.09 o 
  -3   7  11       26.16       31.65      5.98 o 
  -2   7  11       55.47       58.26      7.61 o 
  -1   7  11      898.69      924.15     28.75 o 
   0   7  11        1.77        8.24      2.69 o 
   1   7  11      144.44      166.31     24.65 o 
   2   7  11        4.61       11.68      5.44 o 
   3   7  11      135.09      135.14     17.92 o 
   4   7  11      301.78      313.42     20.00 o 
   5   7  11       44.11       60.56     12.17 o 
   6   7  11      122.71      116.77     21.98 o 
   7   7  11        8.21        4.38      8.23 o 
   8   7  11       82.01       65.06     24.28 o 
   9   7  11        7.26        2.90      5.85 o 
 -11   8  11       16.23       11.81      9.12 o 
 -10   8  11       81.38       65.80     20.07 o 
  -9   8  11        8.27       13.33      5.41 o 
  -8   8  11       27.58       22.11      6.35 o 
  -7   8  11       61.31       59.14      9.87 o 
  -6   8  11      104.46       96.31     15.04 o 
  -5   8  11       63.82       62.46     11.76 o 
  -4   8  11      101.09       85.60      7.12 o 
  -3   8  11       73.46       71.68      7.06 o 
  -2   8  11       22.87       24.53      4.55 o 
  -1   8  11      829.71      843.01     15.36 o 
   0   8  11       93.06       85.71      8.55 o 
   1   8  11       22.39       22.42      4.37 o 
   2   8  11       14.62       16.46      4.01 o 
   3   8  11      944.49      991.11     26.46 o 
   4   8  11      262.59      270.90     16.77 o 
   5   8  11       13.99        8.78      4.10 o 
   6   8  11       25.79       39.90     14.50 o 
   7   8  11        8.89       14.11      9.52 o 
   8   8  11       11.36       20.26      9.52 o 
 -10   9  11        3.47       13.01      6.32 o 
  -9   9  11       18.60        8.41      8.86 o 
  -8   9  11       43.57       38.92      9.13 o 
  -7   9  11      106.34      106.58     16.31 o 
  -6   9  11       13.38       19.79      5.40 o 
  -5   9  11       28.05       26.97      7.60 o 
  -4   9  11       23.85       23.40      7.62 o 
  -3   9  11       82.49       91.50     15.21 o 
  -2   9  11       31.80       31.22      6.41 o 
  -1   9  11       81.80       87.04     14.81 o 
   0   9  11       16.63       21.57      4.69 o 
   1   9  11        6.90       12.88      4.51 o 
   2   9  11       40.04       45.77      9.42 o 
   3   9  11      350.21      354.16     40.41 o 
   4   9  11      230.96      231.98     28.27 o 
   5   9  11       16.88       14.36      5.64 o 
   6   9  11      117.56      102.96     27.89 o 
   7   9  11       34.39       28.91     10.22 o 
   8   9  11        6.67        9.04      7.27 o 
  -9  10  11       35.45       36.82     14.43 o 
  -8  10  11        7.48        9.41      6.08 o 
  -7  10  11       55.27       56.49     10.06 o 
  -6  10  11       69.53       68.56     17.57 o 
  -5  10  11       63.56       51.02      9.72 o 
  -4  10  11       12.03       16.95      5.76 o 
  -3  10  11        5.66        6.20      2.97 o 
  -2  10  11       33.39       39.08      7.89 o 
  -1  10  11      110.56       99.83     19.99 o 
   0  10  11       11.17       13.22      4.03 o 
   1  10  11       54.84       58.33      8.74 o 
   2  10  11       86.79       81.40     14.43 o 
   3  10  11      255.50      256.68     18.43 o 
   4  10  11      321.84      364.46     21.49 o 
   5  10  11       77.75       70.62     21.47 o 
   6  10  11       23.86       33.26     14.46 o 
   7  10  11      153.46      127.13     51.43 o 
  -8  11  11      173.79      126.50     35.66 o 
  -7  11  11        8.19        1.56      5.70 o 
  -6  11  11      253.46      246.74     13.79 o 
  -5  11  11       24.63       23.52      6.04 o 
  -4  11  11        2.94        3.36      3.99 o 
  -3  11  11      101.03      103.66     19.09 o 
  -2  11  11       27.78       29.58      7.81 o 
  -1  11  11        3.74        5.29      3.27 o 
   0  11  11        3.88        7.91      3.53 o 
   1  11  11       18.08       15.65      5.09 o 
   2  11  11        8.09        9.92      3.65 o 
   3  11  11        6.69        7.79      4.59 o 
   4  11  11       42.59       58.79     21.72 o 
   5  11  11       31.59       49.46     18.33 o 
  -6  12  11       80.87       76.57     20.81 o 
  -5  12  11        4.16        7.43      3.59 o 
  -4  12  11        9.22        8.08      4.96 o 
  -3  12  11       96.98      118.06     12.68 o 
  -2  12  11      115.34      100.43     26.40 o 
  -1  12  11       22.36       26.62     10.16 o 
   0  12  11       14.01       16.15      4.76 o 
   1  12  11      100.96       99.94     17.54 o 
   2  12  11       44.69       41.45      8.75 o 
   3  12  11      112.68       93.32     22.86 o 
   4  12  11      208.49      168.59     54.65 o 
  -4  13  11      167.80      160.80     19.86 o 
  -3  13  11      207.77      220.73     13.86 o 
  -2  13  11       64.73       54.40     14.04 o 
  -1  13  11        0.35        1.19      5.46 o 
   0  13  11      102.25      102.88     17.18 o 
   1  13  11        0.67        2.72      3.45 o 
   2  13  11       38.13       23.99      8.86 o 
 -12   0  12      128.92       86.27     32.90 o 
 -11   0  12      129.52      114.66     26.17 o 
 -10   0  12        3.61       11.75      9.02 o 
  -9   0  12        1.11        6.73      6.29 o 
  -8   0  12       64.74       68.30     14.92 o 
  -7   0  12      179.13      184.58     39.26 o 
  -6   0  12       11.03       13.01      4.51 o 
  -5   0  12       18.18       25.37      5.85 o 
  -4   0  12       29.91       35.85     13.25 o 
  -3   0  12        3.35        3.39      5.14 o 
  -2   0  12      293.98      363.72     37.21 o 
  -1   0  12       81.72       97.85     18.66 o 
   0   0  12        0.13        9.04     22.59 o 
   1   0  12        2.17        2.41      4.52 o 
   2   0  12       64.92       62.49     16.14 o 
   3   0  12       50.59       45.53     11.69 o 
   4   0  12      295.83      240.55     18.97 o 
   5   0  12      195.30      169.87     56.02 o 
   6   0  12       58.04       49.70     18.97 o 
   7   0  12        2.67       13.55     11.75 o 
   8   0  12       14.34       26.20     16.26 o 
   9   0  12       70.48       35.24     28.01 o 
  10   0  12        1.40        7.23      6.32 o 
 -12   1  12       33.40       33.56      8.13 o 
 -11   1  12        5.60        8.71      6.45 o 
 -10   1  12       77.16       74.32     15.04 o 
  -9   1  12       52.81       46.13     10.65 o 
  -8   1  12       93.35       90.11     19.99 o 
  -7   1  12      114.09      112.13     18.90 o 
  -6   1  12      149.32      174.84     22.99 o 
  -5   1  12       57.90       49.05      7.63 o 
  -4   1  12      123.77      153.69     18.97 o 
  -3   1  12       11.54       18.64      4.36 o 
  -2   1  12      273.59      291.56     16.15 o 
  -1   1  12      772.69      814.80     22.94 o 
   0   1  12      296.61      315.04     20.94 o 
   1   1  12       50.75       48.69      3.30 o 
   2   1  12       30.38       24.23      5.28 o 
   3   1  12      281.58      267.01      8.34 o 
   4   1  12      585.76      562.85     21.44 o 
   5   1  12      192.90      182.03     12.81 o 
   6   1  12       18.01       18.29      7.74 o 
   7   1  12      104.79       93.18     25.08 o 
   8   1  12       44.28       49.90     18.00 o 
   9   1  12       83.86       57.23     28.01 o 
  10   1  12       42.68       26.20     15.36 o 
 -12   2  12      152.52      141.98     30.57 o 
 -11   2  12      142.69      160.34     16.94 o 
 -10   2  12       40.20       34.96      8.09 o 
  -9   2  12        6.86       16.70      6.88 o 
  -8   2  12      379.18      376.98     15.42 o 
  -7   2  12       14.00       19.40      5.73 o 
  -6   2  12       25.27       20.04      4.66 o 
  -5   2  12       30.56       29.73      5.87 o 
  -4   2  12      155.46      176.75     22.81 o 
  -3   2  12      575.52      590.95     24.52 o 
  -2   2  12      656.91      666.33     24.72 o 
  -1   2  12     2239.24     2335.65     72.11 o 
   0   2  12      541.54      559.78     20.99 o 
   1   2  12       96.92       98.52     11.92 o 
   2   2  12       24.07       30.63      8.22 o 
   3   2  12      570.17      568.99     21.95 o 
   4   2  12      488.90      444.59     20.85 o 
   5   2  12      363.11      356.79     14.81 o 
   6   2  12      132.44      139.33     14.31 o 
   7   2  12      120.76      114.50     26.78 o 
   8   2  12       19.49       19.77      8.63 o 
   9   2  12       20.97       18.83      8.50 o 
  10   2  12       55.76       42.31     18.77 o 
 -12   3  12      162.94      138.64     27.74 o 
 -11   3  12       99.47       90.17     21.08 o 
 -10   3  12       18.78       22.62      5.98 o 
  -9   3  12       22.07       27.23      6.38 o 
  -8   3  12       41.33       41.49      8.23 o 
  -7   3  12      120.81      122.71     19.39 o 
  -6   3  12       17.03       21.87      6.89 o 
  -5   3  12       49.09       44.78      6.55 o 
  -4   3  12       74.75       74.73      9.46 o 
  -3   3  12      973.07      956.94     39.10 o 
  -2   3  12      296.53      296.19     14.56 o 
  -1   3  12      690.30      745.68     19.31 o 
   0   3  12     1461.04     1547.33     43.05 o 
   1   3  12      187.21      196.54     10.55 o 
   2   3  12      227.40      215.95     10.50 o 
   3   3  12      879.28      886.57     29.16 o 
   4   3  12       18.84       18.93      6.61 o 
   5   3  12      535.25      536.12     17.70 o 
   6   3  12       43.12       35.52     10.73 o 
   7   3  12       12.85        7.49      5.26 o 
   8   3  12       35.33       35.14     10.67 o 
   9   3  12       71.79       70.55     26.94 o 
  10   3  12      204.62      274.50     27.17 o 
 -12   4  12       69.38       72.70     21.01 o 
 -11   4  12       19.56       16.27      6.10 o 
 -10   4  12       17.63       16.43      5.27 o 
  -9   4  12       60.76       65.61     14.59 o 
  -8   4  12      151.31      146.13     22.39 o 
  -7   4  12      102.72       89.52     13.88 o 
  -6   4  12       74.51       65.62     10.88 o 
  -5   4  12       61.30       66.79      9.58 o 
  -4   4  12        8.05        4.09      3.29 o 
  -3   4  12       66.41       60.18      8.81 o 
  -2   4  12      629.50      632.17     17.50 o 
  -1   4  12      143.63      134.71      8.76 o 
   0   4  12      194.99      187.20     12.86 o 
   1   4  12       41.69       35.75      9.39 o 
   2   4  12       62.05       71.37     15.70 o 
   3   4  12       90.36       84.53      8.92 o 
   4   4  12       48.24       44.31     10.06 o 
   5   4  12       61.95       62.09     14.70 o 
   6   4  12       94.32      109.12     12.17 o 
   7   4  12       40.47       34.65      9.36 o 
   8   4  12        8.21        9.89      5.85 o 
   9   4  12        6.32        7.07      6.84 o 
 -12   5  12        5.87       11.75     20.78 o 
 -11   5  12       20.90       23.87      9.53 o 
 -10   5  12       37.35       33.56     11.28 o 
  -9   5  12        4.95       13.43      7.04 o 
  -8   5  12       10.10       11.89      5.43 o 
  -7   5  12      155.06      148.25      8.61 o 
  -6   5  12       52.86       56.53      8.13 o 
  -5   5  12      261.89      262.91      9.39 o 
  -4   5  12      107.81      107.57      8.36 o 
  -3   5  12       26.72       28.31      6.17 o 
  -2   5  12       76.67       74.33      6.33 o 
  -1   5  12       12.70       15.45      3.12 o 
   0   5  12       71.15       86.87      8.87 o 
   1   5  12       14.32       11.88      5.43 o 
   2   5  12      142.33      134.18     23.13 o 
   3   5  12      129.90      132.19     33.57 o 
   4   5  12      544.57      553.30     27.76 o 
   5   5  12       26.87       30.16      9.68 o 
   6   5  12       21.03       18.30      5.90 o 
   7   5  12       36.76       30.42      8.97 o 
   8   5  12        0.12        5.47      5.18 o 
   9   5  12       12.57        9.12      6.94 o 
 -11   6  12       18.53       19.31      7.10 o 
 -10   6  12       54.42       44.42     19.88 o 
  -9   6  12      103.59       74.01     25.89 o 
  -8   6  12       47.61       37.27      8.38 o 
  -7   6  12       36.07       35.99      9.56 o 
  -6   6  12      789.18      832.08     17.53 o 
  -5   6  12       75.42       64.14      9.52 o 
  -4   6  12      562.03      534.39     11.47 o 
  -3   6  12       19.88       20.00      4.42 o 
  -2   6  12       14.00       16.15      4.92 o 
  -1   6  12      137.66      147.56      9.89 o 
   0   6  12       19.53       19.79      4.45 o 
   1   6  12       73.82       68.82     12.89 o 
   2   6  12       30.35       25.68      5.23 o 
   3   6  12      979.17     1067.17     35.97 o 
   4   6  12      199.61      176.94     31.30 o 
   5   6  12      134.47      115.56     24.13 o 
   6   6  12      141.14      123.45     27.99 o 
   7   6  12       14.09       11.55      5.64 o 
   8   6  12        7.51       12.65      7.61 o 
 -11   7  12        0.16        3.28      9.04 o 
 -10   7  12       83.64       60.77     33.50 o 
  -9   7  12       23.08       13.25      5.52 o 
  -8   7  12      149.28      150.41     10.04 o 
  -7   7  12       97.11       77.35     17.54 o 
  -6   7  12       36.55       28.64      6.51 o 
  -5   7  12      182.66      179.30      8.67 o 
  -4   7  12       94.16       83.04     14.03 o 
  -3   7  12      263.97      246.70      9.08 o 
  -2   7  12      659.99      657.65     12.34 o 
  -1   7  12      158.86      147.68      7.53 o 
   0   7  12        6.45        7.96      3.23 o 
   1   7  12       16.74       18.94      5.61 o 
   2   7  12      112.34      111.23     18.67 o 
   3   7  12      596.35      598.63     17.14 o 
   4   7  12       43.92       33.48      9.37 o 
   5   7  12      165.16      191.61     18.24 o 
   6   7  12       61.36       49.65     14.79 o 
   7   7  12        7.27       12.43      6.54 o 
   8   7  12        8.84       15.27      6.16 o 
 -10   8  12       13.97       10.71      8.13 o 
  -9   8  12        8.98        9.22      8.86 o 
  -8   8  12      112.44       92.20     20.81 o 
  -7   8  12      110.02      105.13     16.29 o 
  -6   8  12      146.41      148.74     23.44 o 
  -5   8  12        2.11        7.73      3.77 o 
  -4   8  12       46.45       40.96      9.79 o 
  -3   8  12      191.79      189.90     13.34 o 
  -2   8  12      147.56      153.25     15.45 o 
  -1   8  12        2.84        7.33      3.01 o 
   0   8  12       44.84       55.50     10.51 o 
   1   8  12       10.15        9.47      5.60 o 
   2   8  12       10.36       16.31      6.16 o 
   3   8  12      114.25      112.83     20.77 o 
   4   8  12        4.70       12.79      6.36 o 
   5   8  12       82.88       92.06     20.47 o 
   6   8  12       41.15       45.09     14.88 o 
   7   8  12       10.89        6.95     10.53 o 
  -9   9  12       19.29       20.72      9.25 o 
  -8   9  12        3.32        7.78      3.75 o 
  -7   9  12       48.71       45.52      9.88 o 
  -6   9  12        4.36        9.85      5.10 o 
  -5   9  12       72.57       77.23     13.84 o 
  -4   9  12        8.49       10.82      4.38 o 
  -3   9  12       77.82       65.80     16.13 o 
  -2   9  12        6.34       13.80      3.67 o 
  -1   9  12       29.83       26.83      6.26 o 
   0   9  12       16.28       19.26      4.10 o 
   1   9  12       83.20       82.51     13.35 o 
   2   9  12       22.44       21.49      6.49 o 
   3   9  12       66.09       63.00     12.95 o 
   4   9  12       11.95        8.29      4.64 o 
   5   9  12       50.39       48.17     12.83 o 
   6   9  12       95.72       73.19     29.31 o 
  -8  10  12        4.77        6.08      4.79 o 
  -7  10  12       11.23       11.78      4.83 o 
  -6  10  12       36.93       35.17      8.59 o 
  -5  10  12        5.02        7.77      5.69 o 
  -4  10  12       20.69       30.73      9.73 o 
  -3  10  12       66.27       57.36     11.48 o 
  -2  10  12       41.84       41.33     10.66 o 
  -1  10  12       10.71       18.45      5.17 o 
   0  10  12       11.88        9.63      3.78 o 
   1  10  12       40.33       36.90      6.22 o 
   2  10  12      174.27      158.63     24.92 o 
   3  10  12      313.56      310.97     18.93 o 
   4  10  12       82.08       66.71     18.08 o 
   5  10  12       19.03       19.14     12.55 o 
  -7  11  12       39.88       31.75     12.89 o 
  -6  11  12       20.78       20.91      5.47 o 
  -5  11  12       11.52        8.84      4.11 o 
  -4  11  12       17.85       10.04      5.48 o 
  -3  11  12       81.97       63.13     19.87 o 
  -2  11  12       11.03       11.04      4.15 o 
  -1  11  12       28.33       28.43      7.94 o 
   0  11  12       34.67       42.67     10.79 o 
   1  11  12       57.81       37.20     12.46 o 
   2  11  12      200.05      180.20     18.82 o 
   3  11  12      297.93      301.00     26.65 o 
   4  11  12       21.71       19.96     10.11 o 
  -5  12  12       24.77       17.04      5.81 o 
  -4  12  12       78.25       56.90     18.41 o 
  -3  12  12       13.60       12.92      5.05 o 
  -2  12  12        0.54       11.53      4.88 o 
  -1  12  12       27.08       25.02      9.68 o 
   0  12  12      155.91      189.54     15.39 o 
   1  12  12      191.30      192.95     12.83 o 
   2  12  12      182.33      149.84     14.59 o 
 -12   0  13        2.60        3.81      5.64 o 
 -11   0  13        3.38        4.28      6.84 o 
 -10   0  13        0.13        5.87      8.31 o 
  -9   0  13       23.17       18.56     10.41 o 
  -8   0  13       91.11       83.33     20.06 o 
  -7   0  13      163.39      159.01     16.26 o 
  -6   0  13       71.58       62.02     19.88 o 
  -5   0  13      271.28      268.56     42.48 o 
  -4   0  13      522.52      559.24     33.33 o 
  -3   0  13       24.33       40.46     11.04 o 
  -2   0  13      326.82      370.40     44.02 o 
  -1   0  13       53.54       58.92     11.87 o 
   0   0  13        5.35       15.36     14.46 o 
   1   0  13      359.24      369.55    106.62 o 
   2   0  13       77.12      125.59     46.08 o 
   3   0  13       11.61       23.49     15.36 o 
   4   0  13       32.04       39.94     19.53 o 
   5   0  13       48.10       53.65      6.54 o 
   6   0  13       69.40       59.07      7.83 o 
   7   0  13        3.09       10.84     15.36 o 
   8   0  13      487.27      540.32     55.12 o 
   9   0  13       13.55       19.88     13.55 o 
 -12   1  13        3.81        7.00      4.30 o 
 -11   1  13       46.68       35.71     10.21 o 
 -10   1  13       19.07       15.30      5.60 o 
  -9   1  13       37.66       43.73     12.57 o 
  -8   1  13        0.67        8.45      4.76 o 
  -7   1  13       37.24       40.07      7.33 o 
  -6   1  13       17.06       19.25      4.42 o 
  -5   1  13       29.69       43.33      7.44 o 
  -4   1  13       98.97      106.01     14.67 o 
  -3   1  13      499.66      527.70     23.52 o 
  -2   1  13     1966.12     2241.31     57.49 o 
  -1   1  13      784.53      835.09     26.24 o 
   0   1  13       45.77       34.84     11.29 o 
   1   1  13       30.07       23.28     10.36 o 
   2   1  13      143.78      131.25     28.44 o 
   3   1  13       28.23       17.73      7.24 o 
   4   1  13       48.33       46.42     14.08 o 
   5   1  13       76.53       51.55     16.31 o 
   6   1  13       66.95       67.15     18.29 o 
   7   1  13       20.52       29.45      9.92 o 
   8   1  13      332.31      349.75     16.63 o 
   9   1  13       24.47       18.71     10.26 o 
 -12   2  13       57.07       48.68     12.87 o 
 -11   2  13        7.09       12.35      4.93 o 
 -10   2  13       42.36       34.31     11.75 o 
  -9   2  13       41.57       43.65     10.26 o 
  -8   2  13      106.89      114.60     23.36 o 
  -7   2  13       98.17       97.74     19.93 o 
  -6   2  13       86.75       90.62     13.35 o 
  -5   2  13      158.66      164.05     18.22 o 
  -4   2  13      385.94      399.90     18.19 o 
  -3   2  13      333.73      348.61     29.35 o 
  -2   2  13       67.74       83.93     11.57 o 
  -1   2  13      153.94      165.72     17.89 o 
   0   2  13       13.34        9.86      4.24 o 
   1   2  13       62.08       83.87     24.85 o 
   2   2  13      156.96      158.68     40.59 o 
   3   2  13       29.03       32.34     12.22 o 
   4   2  13       20.82       27.62      9.21 o 
   5   2  13       58.63       39.62     11.31 o 
   6   2  13       61.74       46.59     13.88 o 
   7   2  13       24.30       27.01     10.26 o 
   8   2  13       96.32       91.08     25.16 o 
   9   2  13       26.48       26.20      9.02 o 
 -11   3  13       14.46        9.67      4.63 o 
 -10   3  13       53.51       48.05     11.08 o 
  -9   3  13       54.71       54.37     14.67 o 
  -8   3  13       67.47       72.75     14.42 o 
  -7   3  13      194.80      216.85     35.30 o 
  -6   3  13       74.91       70.27     12.09 o 
  -5   3  13       20.91       22.57      5.40 o 
  -4   3  13      176.66      216.17     23.57 o 
  -3   3  13      685.18      654.15     20.23 o 
  -2   3  13       21.48       29.57      5.55 o 
  -1   3  13       34.86       41.03      7.57 o 
   0   3  13       83.00       74.44     13.26 o 
   1   3  13       86.26       82.35      6.03 o 
   2   3  13      334.58      311.59     12.41 o 
   3   3  13      127.56      132.06     15.58 o 
   4   3  13       14.81       14.85      5.15 o 
   5   3  13        9.04       12.65      4.63 o 
   6   3  13       24.00       25.96      7.02 o 
   7   3  13        8.93        8.24      4.97 o 
   8   3  13       70.41       56.83     18.95 o 
   9   3  13        3.71        6.07      3.95 o 
 -11   4  13       16.90       11.81      6.75 o 
 -10   4  13       14.07        9.94      4.86 o 
  -9   4  13       66.88       64.99     15.01 o 
  -8   4  13      100.28       89.57     18.18 o 
  -7   4  13      294.73      224.46     19.77 o 
  -6   4  13       82.30       75.41     13.08 o 
  -5   4  13      246.63      273.75     30.12 o 
  -4   4  13      111.56      121.44     16.62 o 
  -3   4  13      399.45      417.39     13.57 o 
  -2   4  13      256.85      267.36     16.93 o 
  -1   4  13      176.71      206.25     21.82 o 
   0   4  13      240.02      247.32     12.82 o 
   1   4  13      119.84      132.21      9.36 o 
   2   4  13       58.15       54.56     14.79 o 
   3   4  13      581.40      520.42     17.64 o 
   4   4  13      218.41      186.46     12.37 o 
   5   4  13       56.70       60.90     15.39 o 
   6   4  13       10.36       12.79      6.54 o 
   7   4  13        2.63        3.63      3.40 o 
   8   4  13      163.29      172.63     15.13 o 
 -11   5  13       29.17       25.24      8.68 o 
 -10   5  13        2.97       13.21      5.45 o 
  -9   5  13       43.97       40.46     11.65 o 
  -8   5  13        1.09        2.37      3.73 o 
  -7   5  13        8.89        5.43      4.39 o 
  -6   5  13       63.40       53.20      9.26 o 
  -5   5  13        9.70       10.52      4.12 o 
  -4   5  13      189.12      178.57     24.82 o 
  -3   5  13       96.25       85.12     15.58 o 
  -2   5  13      287.11      299.62     12.08 o 
  -1   5  13       53.48       48.51      9.59 o 
   0   5  13        8.06       11.98      3.44 o 
   1   5  13        4.99        5.71      3.04 o 
   2   5  13      309.67      318.68     22.85 o 
   3   5  13      137.22      145.42     23.03 o 
   4   5  13       23.00       15.16      8.71 o 
   5   5  13        5.54       12.08      6.07 o 
   6   5  13       63.51       65.20     20.70 o 
   7   5  13       47.49       36.26     13.26 o 
   8   5  13       25.03       14.69     10.84 o 
 -10   6  13       14.62       20.01      7.42 o 
  -9   6  13      190.92      150.08     42.95 o 
  -8   6  13       91.55       79.16     21.74 o 
  -7   6  13       86.16       71.89     14.50 o 
  -6   6  13      103.52      117.32     19.66 o 
  -5   6  13      135.60      143.02     13.35 o 
  -4   6  13      238.39      235.50     13.89 o 
  -3   6  13      312.30      312.21     15.06 o 
  -2   6  13      465.52      495.32     14.36 o 
  -1   6  13      125.45      129.75      8.76 o 
   0   6  13       95.99      102.43      8.67 o 
   1   6  13       64.73       54.55      9.74 o 
   2   6  13      234.43      244.62     18.37 o 
   3   6  13       99.86       84.20     20.07 o 
   4   6  13       30.34       29.46      5.98 o 
   5   6  13      132.20      102.85     25.59 o 
   6   6  13       56.95       62.39     17.24 o 
   7   6  13        2.63       11.46      7.09 o 
 -10   7  13        5.26        0.00      6.32 o 
  -9   7  13      142.38       83.83     34.70 o 
  -8   7  13       12.93       12.04      5.93 o 
  -7   7  13       97.48       80.55     18.71 o 
  -6   7  13        1.27        6.93      3.52 o 
  -5   7  13       35.02       39.05      7.02 o 
  -4   7  13       62.19       44.40      9.88 o 
  -3   7  13        6.63        7.23      3.47 o 
  -2   7  13       73.65       65.63     11.39 o 
  -1   7  13      103.63       90.81     13.02 o 
   0   7  13       68.18       67.22     12.04 o 
   1   7  13       84.15      101.53      9.28 o 
   2   7  13      366.63      396.04     16.31 o 
   3   7  13       23.15       29.90      8.91 o 
   4   7  13       72.00       72.69     14.02 o 
   5   7  13      191.32      175.53     16.98 o 
   6   7  13       17.86       17.36     11.70 o 
   7   7  13       19.20       21.69     28.01 o 
  -9   8  13        2.56       10.35      6.94 o 
  -8   8  13       16.87       13.89      6.98 o 
  -7   8  13        4.18        6.48      4.69 o 
  -6   8  13      103.17       96.71     23.08 o 
  -5   8  13       29.16       32.23      8.35 o 
  -4   8  13       18.16       20.58      7.29 o 
  -3   8  13      159.85      163.12     12.48 o 
  -2   8  13       63.91       56.19     11.46 o 
  -1   8  13       99.97       90.39     20.95 o 
   0   8  13       57.33       58.44      9.82 o 
   1   8  13      131.44      118.37     19.68 o 
   2   8  13      197.73      187.83     35.34 o 
   3   8  13       55.52       67.29     17.10 o 
   4   8  13       35.01       40.54     12.18 o 
   5   8  13       23.91       21.96      5.28 o 
   6   8  13       59.43       46.98     25.91 o 
  -8   9  13      221.29      203.21     17.02 o 
  -7   9  13       21.65       23.07      9.54 o 
  -6   9  13       34.36       31.08     10.06 o 
  -5   9  13       64.17       72.31     17.92 o 
  -4   9  13       80.23       62.74     17.05 o 
  -3   9  13        3.40        7.84      4.10 o 
  -2   9  13       58.39       61.22     14.33 o 
  -1   9  13       91.91       91.30     20.14 o 
   0   9  13      201.78      220.75     17.14 o 
   1   9  13        1.63        3.57      4.24 o 
   2   9  13      145.94      143.45     31.43 o 
   3   9  13       79.79       69.01     19.00 o 
   4   9  13       55.66       45.68     12.43 o 
   5   9  13        1.51       10.84     11.75 o 
  -7  10  13       34.97       44.56     12.57 o 
  -6  10  13        7.66        6.97      5.89 o 
  -5  10  13       64.86       69.40     27.77 o 
  -4  10  13       45.66       36.89     16.01 o 
  -3  10  13       39.96       30.93     10.64 o 
  -2  10  13       11.95        7.84      4.51 o 
  -1  10  13       13.19       20.15      7.84 o 
   0  10  13      157.62      182.03     12.26 o 
   1  10  13      294.93      292.99     15.66 o 
   2  10  13       37.51       33.43     11.04 o 
   3  10  13        2.90        7.41      3.88 o 
   4  10  13       83.26       98.40     22.63 o 
  -5  11  13      184.48      210.72     20.49 o 
  -4  11  13        9.60       10.54      3.93 o 
  -3  11  13       68.22       47.35     15.85 o 
  -2  11  13       43.94       32.28      9.32 o 
  -1  11  13       19.45       14.65      4.22 o 
   0  11  13       69.44       42.90     15.33 o 
   1  11  13       44.39       41.40     13.40 o 
   2  11  13       14.59       13.30      3.91 o 
 -11   0  14        2.30       -0.60      8.61 o 
 -10   0  14      232.39      270.47     22.25 o 
  -9   0  14        1.97       14.59      8.88 o 
  -8   0  14      297.89      275.43     30.27 o 
  -7   0  14       39.17       37.05     16.16 o 
  -6   0  14       66.35       79.28     16.39 o 
  -5   0  14      166.39      189.49     33.96 o 
  -4   0  14      948.17      995.06     33.84 o 
  -3   0  14      686.16      693.57     89.26 o 
  -2   0  14       69.05       77.35     17.55 o 
  -1   0  14      309.03      369.93     51.71 o 
   0   0  14       65.36       74.16     15.82 o 
   1   0  14      366.49      363.23    115.65 o 
   2   0  14      478.72      487.92     39.76 o 
   3   0  14      253.39      241.25     84.93 o 
   4   0  14        0.61       -1.81     11.75 o 
   5   0  14       23.22       18.07     14.46 o 
   6   0  14       39.00       43.37     33.43 o 
   7   0  14       13.26        8.13      9.94 o 
 -11   1  14       39.49       37.11      9.20 o 
 -10   1  14       22.76       22.65      9.04 o 
  -9   1  14       10.85        8.91      5.47 o 
  -8   1  14        4.09        1.96      2.65 o 
  -7   1  14       30.89       32.86      5.93 o 
  -6   1  14      131.30      154.65     22.23 o 
  -5   1  14       79.48       94.06     15.03 o 
  -4   1  14       48.39       71.12     11.00 o 
  -3   1  14      168.59      178.84     23.77 o 
  -2   1  14      252.71      294.49     35.42 o 
  -1   1  14      329.27      359.83     17.82 o 
   0   1  14       45.25       39.95      6.86 o 
   1   1  14       54.13       61.94     20.18 o 
   2   1  14       63.30       75.47     22.03 o 
   3   1  14      231.59      249.58     51.43 o 
   4   1  14       25.29       20.55      8.71 o 
   5   1  14       16.11       14.60      9.77 o 
   6   1  14       84.77       77.31     30.75 o 
   7   1  14        1.79       10.43      7.66 o 
   8   1  14       26.44       27.78     16.06 o 
 -11   2  14       78.79       58.43     16.43 o 
 -10   2  14        3.35        8.53      4.62 o 
  -9   2  14       31.19       26.97     10.16 o 
  -8   2  14      133.29      132.83     28.43 o 
  -7   2  14        3.98        3.93      3.49 o 
  -6   2  14       35.89       34.56      8.03 o 
  -5   2  14       27.75       25.63      6.26 o 
  -4   2  14       17.11       27.36      5.61 o 
  -3   2  14      121.15      141.06     19.25 o 
  -2   2  14      112.65      126.19     18.01 o 
  -1   2  14      163.59      171.58     21.67 o 
   0   2  14       16.13       20.87      6.20 o 
   1   2  14       11.40       11.14     10.23 o 
   2   2  14       82.80       76.17     20.89 o 
   3   2  14       24.14       28.07      7.09 o 
   4   2  14      173.10      165.49     42.11 o 
   5   2  14       17.30       16.07      8.13 o 
   6   2  14       21.66       19.88      9.89 o 
   7   2  14       21.25       20.97     10.78 o 
   8   2  14       35.11       52.98     19.48 o 
 -10   3  14       14.20       13.00      7.46 o 
  -9   3  14       79.19       60.48     18.31 o 
  -8   3  14       29.70       27.20      7.00 o 
  -7   3  14       18.94       17.02      4.74 o 
  -6   3  14        6.16        7.32      5.06 o 
  -5   3  14       18.62       21.41      6.27 o 
  -4   3  14      149.07      169.10     18.97 o 
  -3   3  14      587.55      613.72     21.61 o 
  -2   3  14      406.59      398.22     21.59 o 
  -1   3  14      109.25      118.87     14.96 o 
   0   3  14       94.48      110.14     16.59 o 
   1   3  14      140.58      159.13     34.10 o 
   2   3  14       57.65       52.51     16.21 o 
   3   3  14      107.66      101.56     32.42 o 
   4   3  14       66.29       77.34     19.88 o 
   5   3  14       12.34       17.58     10.41 o 
   6   3  14        3.32       11.87      9.52 o 
   7   3  14       38.92       27.44     18.20 o 
 -10   4  14       71.70       49.30     14.48 o 
  -9   4  14       44.59       42.70     11.49 o 
  -8   4  14       50.32       36.53     10.78 o 
  -7   4  14       43.49       41.12      9.91 o 
  -6   4  14       20.40       28.06      8.47 o 
  -5   4  14      195.89      193.46     27.31 o 
  -4   4  14      251.28      297.43     36.93 o 
  -3   4  14       90.59       92.05     14.35 o 
  -2   4  14      130.20      113.44     19.92 o 
  -1   4  14       99.33      100.91     14.62 o 
   0   4  14        0.07        4.22      7.01 o 
   1   4  14      301.51      311.20     74.23 o 
   2   4  14      175.77      150.47     45.67 o 
   3   4  14       46.16       44.68     15.69 o 
   4   4  14      346.92      342.02     29.16 o 
   5   4  14        3.57        1.46      8.23 o 
   6   4  14       10.49       12.58      8.01 o 
   7   4  14        4.76        3.75      3.83 o 
 -10   5  14      121.43       67.81     24.67 o 
  -9   5  14       59.34       43.74     15.42 o 
  -8   5  14       25.56       23.05      8.83 o 
  -7   5  14       53.10       50.13     12.98 o 
  -6   5  14       63.59       69.69     14.39 o 
  -5   5  14       53.42       41.55      7.81 o 
  -4   5  14      202.67      199.13     14.93 o 
  -3   5  14      187.75      184.55     28.86 o 
  -2   5  14       99.26       99.13     18.52 o 
  -1   5  14       85.93      131.69     22.89 o 
   0   5  14        9.58       10.90      4.12 o 
   1   5  14       48.87       44.72     10.26 o 
   2   5  14       83.07       81.12     24.75 o 
   3   5  14       73.91       90.54     24.31 o 
   4   5  14      153.11      137.42     29.82 o 
   5   5  14       18.63       31.62     28.91 o 
   6   5  14       36.31       25.30     13.01 o 
   7   5  14       78.78      121.08     68.67 o 
  -9   6  14       62.75       49.79     14.08 o 
  -8   6  14        9.51       10.80      5.52 o 
  -7   6  14       45.87       41.52      8.81 o 
  -6   6  14        9.70       11.92      3.82 o 
  -5   6  14       21.74       19.95      5.92 o 
  -4   6  14        0.38        3.33      3.85 o 
  -3   6  14       80.48       69.00     12.65 o 
  -2   6  14      103.74      108.91      9.39 o 
  -1   6  14        2.75        5.77      3.52 o 
   0   6  14        0.73        0.07      3.18 o 
   1   6  14       81.61       72.21     16.20 o 
   2   6  14       69.94       57.59     14.28 o 
   3   6  14      125.99      177.38     34.73 o 
   4   6  14       25.11       35.32     11.75 o 
   5   6  14       30.67       30.92      9.76 o 
   6   6  14       38.30       29.59     15.18 o 
  -8   7  14       62.18       50.98     13.43 o 
  -7   7  14       23.58       20.30     16.46 o 
  -6   7  14       69.16       61.62     12.95 o 
  -5   7  14        3.21       13.79      9.27 o 
  -4   7  14       18.01       19.34      6.43 o 
  -3   7  14        1.81        6.54      6.26 o 
  -2   7  14       41.95       48.20     11.09 o 
  -1   7  14      121.32      129.03     26.23 o 
   0   7  14       46.47       57.40     12.59 o 
   1   7  14       45.73       40.65      9.69 o 
   2   7  14      222.73      232.01     42.26 o 
   3   7  14       80.99       70.28     25.59 o 
   4   7  14        6.21       20.78     15.36 o 
   5   7  14        3.32       10.58     10.36 o 
  -8   8  14       50.10       35.10     13.13 o 
  -7   8  14       10.56       16.46      6.07 o 
  -6   8  14        3.73        6.30      4.27 o 
  -5   8  14       13.26       16.26      6.57 o 
  -4   8  14       63.24       54.49     14.40 o 
  -3   8  14       40.22       35.92     11.98 o 
  -2   8  14       48.79       48.14     16.65 o 
  -1   8  14      111.50      128.14     33.65 o 
   0   8  14       15.24       22.35      9.43 o 
   1   8  14       83.05       80.70     19.85 o 
   2   8  14       72.58       89.95     26.39 o 
   3   8  14       31.05       28.27     15.18 o 
   4   8  14       47.01       40.31     14.63 o 
  -6   9  14        9.86        8.92      8.16 o 
  -5   9  14       84.77       84.84     19.00 o 
  -4   9  14      216.26      243.85     21.27 o 
  -3   9  14        7.78        9.91      6.33 o 
  -2   9  14        6.81        5.63      6.18 o 
  -1   9  14       12.61       19.06      8.14 o 
   0   9  14       31.78       24.24      9.72 o 
   1   9  14      256.63      240.68     18.63 o 
   2   9  14      176.34      190.94     19.53 o 
   3   9  14       54.95       51.78     17.51 o 
  -5  10  14        3.45        7.72      4.21 o 
  -4  10  14       43.26       40.45     16.48 o 
  -3  10  14       18.64        8.98      6.55 o 
  -2  10  14       32.80       27.98     10.71 o 
  -1  10  14        8.93       10.06      6.86 o 
   0  10  14       16.01       15.89      9.25 o 
   1  10  14      205.92      187.81     25.10 o 
 -10   0  15        6.11        9.63      6.75 o 
  -9   0  15        6.06       13.00      9.17 o 
  -8   0  15        7.26       14.34      7.33 o 
  -7   0  15        4.62        7.68      5.75 o 
  -6   0  15      304.62      318.30     58.46 o 
  -5   0  15      306.93      346.06     85.84 o 
  -4   0  15        0.03       10.24      9.94 o 
  -3   0  15       98.08       92.39     20.03 o 
  -2   0  15        5.12       14.38      7.97 o 
  -1   0  15      141.84      134.98     29.85 o 
   0   0  15        0.12        7.50      6.66 o 
   1   0  15        0.25       -3.61     20.78 o 
   2   0  15        6.98        8.13     11.75 o 
   3   0  15       79.64       56.92     36.14 o 
   4   0  15       24.87       22.59     17.17 o 
   5   0  15        7.31        9.04     13.55 o 
   6   0  15       40.30       44.27     17.17 o 
 -10   1  15        0.21        3.29      5.61 o 
  -9   1  15      184.39      200.11     34.03 o 
  -8   1  15       18.99       22.70      7.76 o 
  -7   1  15        2.48        7.18      3.85 o 
  -6   1  15       20.39       25.12      7.29 o 
  -5   1  15      199.07      213.10     17.28 o 
  -4   1  15     1362.94     1524.09     33.39 o 
  -3   1  15      522.29      548.59     29.02 o 
  -2   1  15      136.24      131.01     21.20 o 
  -1   1  15       19.98       24.56      6.18 o 
   0   1  15      156.52      155.36     26.88 o 
   1   1  15      123.43      100.92     34.10 o 
   2   1  15       61.21       42.11     23.90 o 
   3   1  15       51.20       59.42     21.23 o 
   4   1  15       61.28       70.85     26.57 o 
   5   1  15        4.34       11.63      7.33 o 
   6   1  15       70.55       56.02     21.08 o 
 -10   2  15       12.93       15.62      9.27 o 
  -9   2  15      149.20      100.34     29.85 o 
  -8   2  15       99.64       93.90     23.18 o 
  -7   2  15      301.53      298.17     12.70 o 
  -6   2  15       39.71       30.67      8.24 o 
  -5   2  15      162.60      164.74     25.41 o 
  -4   2  15       76.73       78.66     12.83 o 
  -3   2  15      172.56      187.79     19.90 o 
  -2   2  15       53.30       73.84     12.14 o 
  -1   2  15       27.43       27.45      5.26 o 
   0   2  15        3.05        7.82      5.22 o 
   1   2  15       25.74       45.18     23.49 o 
   2   2  15       44.23       46.04     15.51 o 
   3   2  15       16.30       24.98     11.70 o 
   4   2  15       55.50       56.65     16.83 o 
   5   2  15       54.59       43.04     19.14 o 
   6   2  15      132.88      120.97     48.99 o 
  -9   3  15       37.47       28.27      9.43 o 
  -8   3  15       64.67       57.85     11.19 o 
  -7   3  15       12.25       11.86      4.57 o 
  -6   3  15       16.19       15.42      5.30 o 
  -5   3  15       16.68       20.78      6.63 o 
  -4   3  15      479.24      497.70     21.13 o 
  -3   3  15       45.88       52.47      9.10 o 
  -2   3  15       70.99       93.24     11.42 o 
  -1   3  15        3.67        9.79      3.84 o 
   0   3  15       11.54       16.56      5.82 o 
   1   3  15       17.42       16.48     10.39 o 
   2   3  15      218.19      207.89     59.48 o 
   3   3  15       99.64      100.54     28.22 o 
   4   3  15        8.53       11.06      7.09 o 
   5   3  15       14.12       15.73     10.81 o 
   6   3  15       70.07       72.98     22.07 o 
  -9   4  15       28.68       22.52      7.43 o 
  -8   4  15       29.02       33.58     11.26 o 
  -7   4  15       15.13       23.67      6.71 o 
  -6   4  15       59.40       52.39     11.45 o 
  -5   4  15       31.04       31.15      6.57 o 
  -4   4  15      117.63      134.05     17.53 o 
  -3   4  15      130.38      141.06     19.06 o 
  -2   4  15      146.90      144.92     24.52 o 
  -1   4  15      131.99      129.41     18.37 o 
   0   4  15       68.44       67.54     13.62 o 
   1   4  15       73.25       62.27     19.32 o 
   2   4  15       84.83       81.05     29.50 o 
   3   4  15      337.03      383.32     32.08 o 
   4   4  15        8.69       14.56      6.66 o 
   5   4  15       41.91       32.32     16.85 o 
   6   4  15      125.37       98.45     45.65 o 
  -8   5  15       20.55       26.50      6.24 o 
  -7   5  15        2.83        6.49      6.28 o 
  -6   5  15        2.55       10.35      5.98 o 
  -5   5  15       26.97       25.12      7.19 o 
  -4   5  15      145.81      143.98     18.96 o 
  -3   5  15       33.90       38.89      7.57 o 
  -2   5  15       16.26       14.79      5.08 o 
  -1   5  15       38.42       39.99      8.57 o 
   0   5  15        5.02       13.19      8.01 o 
   1   5  15      279.71      288.31     13.38 o 
   2   5  15       20.95       31.65     11.81 o 
   3   5  15      125.87      153.90     21.20 o 
   4   5  15      117.87      117.95     43.45 o 
   5   5  15       62.50       47.38     30.34 o 
  -8   6  15       68.21       50.73     11.80 o 
  -7   6  15        0.82        7.02      4.08 o 
  -6   6  15       25.26       34.62      8.65 o 
  -5   6  15       39.57       45.46      9.62 o 
  -4   6  15       15.35       25.97      7.15 o 
  -3   6  15      100.15       77.88     13.42 o 
  -2   6  15        6.17       11.58      5.35 o 
  -1   6  15       11.83       15.39      4.70 o 
   0   6  15      144.21      161.54     20.22 o 
   1   6  15       51.94       63.98     18.61 o 
   2   6  15       36.88       52.53     14.37 o 
   3   6  15       78.33       74.95     19.22 o 
   4   6  15       64.06       61.26     22.55 o 
  -7   7  15       57.18       47.71     17.27 o 
  -6   7  15       32.14       26.21      7.62 o 
  -5   7  15       13.27       19.31      8.16 o 
  -4   7  15       29.00       34.87     11.93 o 
  -3   7  15       10.18       14.72      4.52 o 
  -2   7  15      125.15      121.11     29.62 o 
  -1   7  15        2.76        7.57      5.85 o 
   0   7  15       39.63       37.48      9.95 o 
   1   7  15      231.92      234.63     35.79 o 
   2   7  15      106.87       99.13     35.35 o 
   3   7  15       17.66       25.30     23.49 o 
   4   7  15       12.75       18.38      8.58 o 
  -6   8  15       89.98       87.60     23.73 o 
  -5   8  15        8.71       10.47      7.32 o 
  -4   8  15       11.16       14.35      6.51 o 
  -3   8  15      108.84      103.23     21.58 o 
  -2   8  15       54.30       54.60     16.43 o 
  -1   8  15       46.09       43.34     14.14 o 
   0   8  15       42.54       47.33      9.08 o 
   1   8  15      180.38      165.79     39.90 o 
   2   8  15       58.59       49.75     15.01 o 
  -4   9  15       74.31       77.32     24.77 o 
  -3   9  15       25.57       32.58     12.69 o 
  -2   9  15      174.73      143.75     49.44 o 
  -1   9  15      105.60       97.94     36.13 o 
   0   9  15       75.22       63.10     21.90 o 
  -8   0  16       86.17       63.15     26.26 o 
  -7   0  16        2.06       10.47      7.35 o 
  -6   0  16      154.03      163.80     47.16 o 
  -5   0  16      194.10      153.66     31.82 o 
  -4   0  16       84.89       81.22     18.45 o 
  -3   0  16      212.68      223.40     27.10 o 
  -2   0  16        5.42        6.32      7.23 o 
  -1   0  16        2.21        0.50     11.29 o 
   0   0  16      113.23      113.56     36.06 o 
   1   0  16        0.16        9.55      7.23 o 
   2   0  16        6.49        9.04     11.75 o 
   3   0  16       19.22       20.78     17.17 o 
   4   0  16       64.02       64.15     20.78 o 
   5   0  16        0.24       16.26     14.46 o 
  -8   1  16       45.03       41.05     13.03 o 
  -7   1  16       64.09       61.29     16.04 o 
  -6   1  16        2.15        7.46      3.70 o 
  -5   1  16        9.42        6.92      4.41 o 
  -4   1  16       21.87       29.91      6.81 o 
  -3   1  16       33.59       48.35      9.92 o 
  -2   1  16       23.87       25.16      8.39 o 
  -1   1  16        5.31       11.46      3.53 o 
   0   1  16       52.23       47.96     10.70 o 
   1   1  16       31.39       39.04      9.67 o 
   2   1  16       11.10        6.55     11.45 o 
   3   1  16        1.24        6.78     12.14 o 
   4   1  16       20.42       19.73     15.81 o 
   5   1  16       11.89        9.80      6.29 o 
  -8   2  16       34.84       30.38      9.93 o 
  -7   2  16       21.96       17.04      7.62 o 
  -6   2  16      159.47      182.19     26.42 o 
  -5   2  16      129.86      120.95     19.37 o 
  -4   2  16      152.04      152.74     21.42 o 
  -3   2  16      355.80      355.82     15.47 o 
  -2   2  16       26.18       23.42      4.48 o 
  -1   2  16      154.64      136.25     28.54 o 
   0   2  16       93.25       80.96     24.32 o 
   1   2  16        7.25        9.46      4.37 o 
   2   2  16       63.87       79.58     24.04 o 
   3   2  16        5.91        7.95     10.53 o 
   4   2  16        4.82       11.63      9.49 o 
   5   2  16       13.24       19.00     10.11 o 
  -8   3  16       25.32       20.68      7.04 o 
  -7   3  16       66.74       53.77     16.49 o 
  -6   3  16       66.48       64.67     21.25 o 
  -5   3  16      280.51      258.55     21.35 o 
  -4   3  16       83.51       73.64     12.22 o 
  -3   3  16      201.71      176.01     23.63 o 
  -2   3  16        8.77        7.77      3.01 o 
  -1   3  16       41.69       45.69     10.12 o 
   0   3  16      105.32      104.73     23.54 o 
   1   3  16       18.68       16.48      5.98 o 
   2   3  16      127.18       96.31     42.12 o 
   3   3  16       57.70       50.05     23.88 o 
   4   3  16       25.61       17.83     10.64 o 
  -7   4  16       28.57       19.54      6.49 o 
  -6   4  16       67.71       56.61     17.36 o 
  -5   4  16       96.34       70.99     22.98 o 
  -4   4  16      621.06      703.83     22.95 o 
  -3   4  16        6.42        9.90      4.50 o 
  -2   4  16       14.06       17.69      6.26 o 
  -1   4  16       71.37       66.56     14.45 o 
   0   4  16       31.40       30.97      8.61 o 
   1   4  16       42.83       40.57     13.74 o 
   2   4  16       72.27       80.42     44.27 o 
   3   4  16       11.79       15.68     13.10 o 
   4   4  16       91.48      108.43     40.89 o 
  -7   5  16        4.96        7.68      4.09 o 
  -6   5  16        4.14        6.31      5.17 o 
  -5   5  16      138.61      109.52     27.74 o 
  -4   5  16       51.73       47.42     10.11 o 
  -3   5  16       21.65       21.26      4.25 o 
  -2   5  16       48.83       52.02     10.28 o 
  -1   5  16       94.98       95.93     19.63 o 
   0   5  16       17.99       20.96      6.42 o 
   1   5  16        7.27        4.41      3.41 o 
   2   5  16       76.06       61.16     20.10 o 
   3   5  16       47.06       28.61      8.62 o 
  -6   6  16        4.99       12.42      6.81 o 
  -5   6  16       76.22       81.78     24.07 o 
  -4   6  16       69.68       65.40     15.71 o 
  -3   6  16      214.14      233.44     18.54 o 
  -2   6  16      131.43       97.13     28.34 o 
  -1   6  16       60.05       61.87     13.44 o 
   0   6  16      199.01      180.48     46.39 o 
   1   6  16      120.61       96.18     30.61 o 
   2   6  16      115.44      107.85     28.24 o 
  -4   7  16        5.07       11.31      5.77 o 
  -3   7  16       16.48       13.59      9.53 o 
  -2   7  16       62.31       58.56     18.45 o 
  -1   7  16       15.43       12.55      4.52 o 
   0   7  16      134.17      134.01     32.57 o 
   1   7  16        2.96        2.14      6.66 o 
  -6   0  17       54.72       41.62     16.61 o 
  -5   0  17       85.55       83.56     20.44 o 
  -4   0  17       35.64       28.69     13.00 o 
  -3   0  17       85.11       73.76     17.37 o 
  -2   0  17        0.14       11.77     10.39 o 
  -1   0  17        7.35       15.45      8.60 o 
   0   0  17       43.68       48.58     21.88 o 
   1   0  17        0.12        5.46      7.09 o 
   2   0  17        4.36        7.23     12.65 o 
   3   0  17       13.76       13.55     14.46 o 
  -6   1  17      133.84      106.10     24.67 o 
  -5   1  17       64.08       43.42     13.13 o 
  -4   1  17       31.33       29.14     10.03 o 
  -3   1  17        4.86        8.63      7.65 o 
  -2   1  17       20.70       21.33      6.36 o 
  -1   1  17       47.21       42.50      9.54 o 
   0   1  17       59.02       55.89     14.47 o 
   1   1  17       41.34       43.52     13.57 o 
   2   1  17       75.88       83.41     31.02 o 
   3   1  17       22.40       10.53     11.81 o 
  -6   2  17       59.29       34.18     10.28 o 
  -5   2  17       40.21       43.00     10.76 o 
  -4   2  17        0.30        5.21      6.00 o 
  -3   2  17       81.15       72.53     16.19 o 
  -2   2  17       82.98       78.00     16.48 o 
  -1   2  17        3.74        9.36      4.28 o 
   0   2  17        6.46       13.66      5.65 o 
   1   2  17       41.25       48.08     13.09 o 
   2   2  17       61.96       48.26     25.73 o 
  -6   3  17      346.35      339.66     14.70 o 
  -5   3  17       59.35       52.96     14.78 o 
  -4   3  17       15.55       12.39      7.69 o 
  -3   3  17      292.76      317.63     21.40 o 
  -2   3  17       15.83       18.42      3.88 o 
  -1   3  17        1.29        6.33      5.20 o 
   0   3  17       93.27       90.24     18.89 o 
   1   3  17       43.03       42.52     13.46 o 
   2   3  17       15.58       19.73      7.33 o 
  -5   4  17       12.69       15.79      6.07 o 
  -4   4  17       33.16       35.65      8.72 o 
  -3   4  17       80.25       84.72     15.94 o 
  -2   4  17        2.50        5.00      4.10 o 
  -1   4  17      131.89      115.49     25.35 o 
   0   4  17       38.27       24.71      5.92 o 
   1   4  17       73.96       57.86     19.10 o 
  -4   5  17      198.27      182.52     83.13 o 
  -3   5  17       23.98       22.50      6.72 o 
  -2   5  17        7.87       11.09      4.63 o 
  -1   5  17       34.77       40.30     10.07 o 
   0   5  17       23.17       29.29     11.64 o 
                                                 
